# Supplementary material for: Investigating surface area and recovery efficiency of healthcare-associated pathogens to optimize composite environmental sampling
Source: PLoS One. 2024 Nov 8;19(11):e0310283. doi: 10.1371/journal.pone.0310283 (PMC11548722; doi:10.1371/journal.pone.0310283)
Supplement: S1 Data — This file provides raw data on inoculum concentrations and recovery CFUs, detailing surface areas and sampling methods for organisms investigated in the composite study. (XLSX) [file pone.0310283.s003.xlsx]

## Sheet: 20200318_CompositeDataRawAll
SUR	EXP	ORG	STICK	SA.ID	CMSQ	PR.REC	NUM	DEN
SS	VS	VRE	WT	SA100	645.16	0.38	26200	69300
SS	VS	VRE	WT	SA100	645.16	0.4	28000	69300
SS	VS	VRE	WT	SA100	645.16	0.35	24000	69300
SS	VS	VRE	WT	SA100	645.16	0.38	26100	69300
SS	VS	VRE	WT	SA100	645.16	0.39	27200	69300
SS	VS	VRE	WT	SA100	645.16	0.24	16300	69300
SS	VS	VRE	WT	SA100	645.16	0.26	18300	69300
SS	VS	VRE	WT	SA100	645.16	0.26	18100	69300
SS	VS	VRE	WT	SA100	645.16	0.25	17000	69300
SS	VS	VRE	WT	SA100	645.16	0.29	20300	69300
SS	VS	VRE	WT	SA100	645.16	0.34	23600	69300
SS	VS	VRE	WT	SA100	645.16	0.36	25200	69300
SS	VS	VRE	WT	SA100	645.16	0.29	20100	69300
SS	VS	VRE	WT	SA100	645.16	0.32	22000	69300
SS	VS	VRE	WT	SA100	645.16	0.31	21400	69300
SS	VS	VRE	SP.S	SA050	322.58	0.16	11400	69300
SS	VS	VRE	SP.S	SA050	322.58	0.19	13400	69300
SS	VS	VRE	SP.S	SA050	322.58	0.2	14000	69300
SS	VS	VRE	SP.S	SA050	322.58	0.18	12400	69300
SS	VS	VRE	SP.S	SA050	322.58	0.18	12300	69300
SS	VS	VRE	SP.S	SA050	322.58	0.18	12500	69300
SS	VS	VRE	SP.S	SA050	322.58	0.19	13400	69300
SS	VS	VRE	SP.S	SA050	322.58	0.19	13500	69300
SS	VS	VRE	SP.S	SA050	322.58	0.18	12300	69300
SS	VS	VRE	SP.S	SA050	322.58	0.16	10800	69300
SS	VS	VRE	SP.S	SA050	322.58	0.11	7700	69300
SS	VS	VRE	SP.S	SA050	322.58	0.13	9300	69300
SS	VS	VRE	SP.S	SA050	322.58	0.11	7300	69300
SS	VS	VRE	SP.S	SA050	322.58	0.12	8600	69300
SS	VS	VRE	SP.S	SA050	322.58	0.12	8400	69300
SS	VS	VRE	SP.F	SA050	322.58	0.28	19500	69300
SS	VS	VRE	SP.F	SA050	322.58	0.28	19700	69300
SS	VS	VRE	SP.F	SA050	322.58	0.26	18100	69300
SS	VS	VRE	SP.F	SA050	322.58	0.27	18600	69300
SS	VS	VRE	SP.F	SA050	322.58	0.28	19100	69300
SS	VS	VRE	SP.F	SA050	322.58	0.37	25500	69300
SS	VS	VRE	SP.F	SA050	322.58	0.42	28800	69300
SS	VS	VRE	SP.F	SA050	322.58	0.39	27000	69300
SS	VS	VRE	SP.F	SA050	322.58	0.38	26400	69300
SS	VS	VRE	SP.F	SA050	322.58	0.37	25900	69300
SS	VS	VRE	SP.F	SA050	322.58	0.46	31600	69300
SS	VS	VRE	SP.F	SA050	322.58	0.37	25600	69300
SS	VS	VRE	SP.F	SA050	322.58	0.42	28900	69300
SS	VS	VRE	SP.F	SA050	322.58	0.42	29100	69300
SS	VS	VRE	SP.F	SA050	322.58	0.45	31400	69300
SS	VS	VRE	WT	SA100	645.16	0.65	59100	90700
SS	VS	VRE	WT	SA100	645.16	0.59	53800	90700
SS	VS	VRE	WT	SA100	645.16	0.55	50300	90700
SS	VS	VRE	WT	SA100	645.16	0.63	57000	90700
SS	VS	VRE	WT	SA100	645.16	0.66	59800	90700
SS	VS	VRE	WT	SA100	645.16	0.56	50900	90700
SS	VS	VRE	WT	SA100	645.16	0.5	45000	90700
SS	VS	VRE	WT	SA100	645.16	0.52	47500	90700
SS	VS	VRE	WT	SA100	645.16	0.49	44100	90700
SS	VS	VRE	SP.S	SA050	322.58	0.32	29300	90700
SS	VS	VRE	SP.S	SA050	322.58	0.36	32300	90700
SS	VS	VRE	SP.S	SA050	322.58	0.3	27200	90700
SS	VS	VRE	SP.S	SA050	322.58	0.26	24000	90700
SS	VS	VRE	SP.S	SA050	322.58	0.21	19000	90700
SS	VS	VRE	SP.S	SA050	322.58	0.22	20100	90700
SS	VS	VRE	SP.S	SA050	322.58	0.25	22500	90700
SS	VS	VRE	SP.S	SA050	322.58	0.25	22500	90700
SS	VS	VRE	SP.S	SA050	322.58	0.25	22600	90700
SS	VS	VRE	SP.F	SA050	322.58	0.49	44600	90700
SS	VS	VRE	SP.F	SA050	322.58	0.47	42300	90700
SS	VS	VRE	SP.F	SA050	322.58	0.51	46600	90700
SS	VS	VRE	SP.F	SA050	322.58	0.51	46400	90700
SS	VS	VRE	SP.F	SA050	322.58	0.42	38000	90700
SS	VS	VRE	SP.F	SA050	322.58	0.48	44000	90700
SS	VS	VRE	SP.F	SA050	322.58	0.43	38800	90700
SS	VS	VRE	SP.F	SA050	322.58	0.4	36500	90700
SS	VS	VRE	SP.F	SA050	322.58	0.38	34900	90700
SS	VS	VRE	WT	SA100	645.16	0.33	27600	82700
SS	VS	VRE	WT	SA100	645.16	0.3	24800	82700
SS	VS	VRE	WT	SA100	645.16	0.31	25700	82700
SS	VS	VRE	WT	SA100	645.16	0.42	35000	82700
SS	VS	VRE	WT	SA100	645.16	0.43	35800	82700
SS	VS	VRE	WT	SA100	645.16	0.47	38700	82700
SS	VS	VRE	WT	SA100	645.16	0.45	37200	82700
SS	VS	VRE	WT	SA100	645.16	0.45	37500	82700
SS	VS	VRE	WT	SA100	645.16	0.44	36200	82700
SS	VS	VRE	SP.S	SA050	322.58	0.31	25500	82700
SS	VS	VRE	SP.S	SA050	322.58	0.31	25900	82700
SS	VS	VRE	SP.S	SA050	322.58	0.29	23700	82700
SS	VS	VRE	SP.S	SA050	322.58	0.14	11700	82700
SS	VS	VRE	SP.S	SA050	322.58	0.14	11400	82700
SS	VS	VRE	SP.S	SA050	322.58	0.14	11800	82700
SS	VS	VRE	SP.S	SA050	322.58	0.18	14900	82700
SS	VS	VRE	SP.S	SA050	322.58	0.19	15600	82700
SS	VS	VRE	SP.S	SA050	322.58	0.19	15800	82700
SS	VS	VRE	SP.F	SA050	322.58	0.28	23300	82700
SS	VS	VRE	SP.F	SA050	322.58	0.32	26600	82700
SS	VS	VRE	SP.F	SA050	322.58	0.25	20700	82700
SS	VS	VRE	SP.F	SA050	322.58	0.22	18500	82700
SS	VS	VRE	SP.F	SA050	322.58	0.23	19200	82700
SS	VS	VRE	SP.F	SA050	322.58	0.25	20400	82700
SS	VS	VRE	SP.F	SA050	322.58	0.26	21400	82700
SS	VS	VRE	SP.F	SA050	322.58	0.23	18900	82700
SS	VS	VRE	SP.F	SA050	322.58	0.24	19500	82700
SS	VS	MRSA	WT	SA100	645.16	0.47	19100	40800
SS	VS	MRSA	WT	SA100	645.16	0.46	18900	40800
SS	VS	MRSA	WT	SA100	645.16	0.44	18100	40800
SS	VS	MRSA	WT	SA100	645.16	0.41	16600	40800
SS	VS	MRSA	WT	SA100	645.16	0.45	18300	40800
SS	VS	MRSA	WT	SA100	645.16	0.48	19600	40800
SS	VS	MRSA	WT	SA100	645.16	0.5	20600	40800
SS	VS	MRSA	WT	SA100	645.16	0.47	19100	40800
SS	VS	MRSA	WT	SA100	645.16	0.45	18300	40800
SS	VS	MRSA	SP.S	SA050	322.58	0.23	9220	40800
SS	VS	MRSA	SP.S	SA050	322.58	0.17	7010	40800
SS	VS	MRSA	SP.S	SA050	322.58	0.17	6820	40800
SS	VS	MRSA	SP.S	SA050	322.58	0.27	11000	40800
SS	VS	MRSA	SP.S	SA050	322.58	0.27	11100	40800
SS	VS	MRSA	SP.S	SA050	322.58	0.21	8770	40800
SS	VS	MRSA	SP.S	SA050	322.58	0.23	9200	40800
SS	VS	MRSA	SP.S	SA050	322.58	0.28	11300	40800
SS	VS	MRSA	SP.S	SA050	322.58	0.18	7310	40800
SS	VS	MRSA	SP.F	SA050	322.58	0.6	24500	40800
SS	VS	MRSA	SP.F	SA050	322.58	0.66	27000	40800
SS	VS	MRSA	SP.F	SA050	322.58	0.58	23700	40800
SS	VS	MRSA	SP.F	SA050	322.58	0.45	18500	40800
SS	VS	MRSA	SP.F	SA050	322.58	0.45	18400	40800
SS	VS	MRSA	SP.F	SA050	322.58	0.47	19200	40800
SS	VS	MRSA	SP.F	SA050	322.58	0.29	12000	40800
SS	VS	MRSA	SP.F	SA050	322.58	0.34	13800	40800
SS	VS	MRSA	SP.F	SA050	322.58	0.32	13100	40800
SS	VS	MRSA	WT	SA100	645.16	0.45	21200	47500
SS	VS	MRSA	WT	SA100	645.16	0.39	18300	47500
SS	VS	MRSA	WT	SA100	645.16	0.39	18400	47500
SS	VS	MRSA	WT	SA100	645.16	0.42	20100	47500
SS	VS	MRSA	WT	SA100	645.16	0.42	19800	47500
SS	VS	MRSA	WT	SA100	645.16	0.39	18300	47500
SS	VS	MRSA	WT	SA100	645.16	0.4	19100	47500
SS	VS	MRSA	WT	SA100	645.16	0.41	19300	47500
SS	VS	MRSA	WT	SA100	645.16	0.43	20500	47500
SS	VS	MRSA	SP.S	SA050	322.58	0.23	11000	47500
SS	VS	MRSA	SP.S	SA050	322.58	0.24	11600	47500
SS	VS	MRSA	SP.S	SA050	322.58	0.24	11300	47500
SS	VS	MRSA	SP.S	SA050	322.58	0.13	6230	47500
SS	VS	MRSA	SP.S	SA050	322.58	0.16	7380	47500
SS	VS	MRSA	SP.S	SA050	322.58	0.17	8040	47500
SS	VS	MRSA	SP.S	SA050	322.58	0.18	8360	47500
SS	VS	MRSA	SP.S	SA050	322.58	0.14	6440	47500
SS	VS	MRSA	SP.S	SA050	322.58	0.18	8730	47500
SS	VS	MRSA	SP.F	SA050	322.58	0.35	16600	47500
SS	VS	MRSA	SP.F	SA050	322.58	0.45	21200	47500
SS	VS	MRSA	SP.F	SA050	322.58	0.45	21300	47500
SS	VS	MRSA	SP.F	SA050	322.58	0.38	17800	47500
SS	VS	MRSA	SP.F	SA050	322.58	0.37	17600	47500
SS	VS	MRSA	SP.F	SA050	322.58	0.41	19200	47500
SS	VS	MRSA	SP.F	SA050	322.58	0.36	17200	47500
SS	VS	MRSA	SP.F	SA050	322.58	0.36	16900	47500
SS	VS	MRSA	SP.F	SA050	322.58	0.35	16600	47500
SS	VS	MRSA	WT	SA100	645.16	0.52	2560	4950
SS	VS	MRSA	WT	SA100	645.16	0.48	2400	4950
SS	VS	MRSA	WT	SA100	645.16	0.45	2240	4950
SS	VS	MRSA	WT	SA100	645.16	0.5	2460	4950
SS	VS	MRSA	WT	SA100	645.16	0.26	1310	4950
SS	VS	MRSA	WT	SA100	645.16	0.48	2380	4950
SS	VS	MRSA	WT	SA100	645.16	0.52	2590	4950
SS	VS	MRSA	WT	SA100	645.16	0.68	3360	4950
SS	VS	MRSA	WT	SA100	645.16	0.34	1680	4950
SS	VS	MRSA	SP.S	SA050	322.58	0.19	936	4950
SS	VS	MRSA	SP.S	SA050	322.58	0.26	1300	4950
SS	VS	MRSA	SP.S	SA050	322.58	0.22	1080	4950
SS	VS	MRSA	SP.S	SA050	322.58	0.13	666	4950
SS	VS	MRSA	SP.S	SA050	322.58	0.18	888	4950
SS	VS	MRSA	SP.S	SA050	322.58	0.16	814	4950
SS	VS	MRSA	SP.S	SA050	322.58	0.19	924	4950
SS	VS	MRSA	SP.S	SA050	322.58	0.24	1190	4950
SS	VS	MRSA	SP.S	SA050	322.58	0.28	1390	4950
SS	VS	MRSA	SP.F	SA050	322.58	0.62	3080	4950
SS	VS	MRSA	SP.F	SA050	322.58	0.41	2020	4950
SS	VS	MRSA	SP.F	SA050	322.58	0.43	2110	4950
SS	VS	MRSA	SP.F	SA050	322.58	0.36	1800	4950
SS	VS	MRSA	SP.F	SA050	322.58	0.2	1010	4950
SS	VS	MRSA	SP.F	SA050	322.58	0.25	1220	4950
SS	VS	MRSA	SP.F	SA050	322.58	0.41	2020	4950
SS	VS	MRSA	SP.F	SA050	322.58	0.46	2270	4950
SS	VS	MRSA	SP.F	SA050	322.58	0.53	2600	4950
SS	VS	AB	WT	SA100	645.16	0.03	7570	243000
SS	VS	AB	WT	SA100	645.16	0.03	7660	243000
SS	VS	AB	WT	SA100	645.16	0.03	6690	243000
SS	VS	AB	WT	SA100	645.16	0.02	4760	243000
SS	VS	AB	WT	SA100	645.16	0.02	5230	243000
SS	VS	AB	WT	SA100	645.16	0.02	5230	243000
SS	VS	AB	WT	SA100	645.16	0.03	7040	243000
SS	VS	AB	WT	SA100	645.16	0.03	6380	243000
SS	VS	AB	WT	SA100	645.16	0.03	7150	243000
SS	VS	AB	SP.S	SA050	322.58	0.01	3080	243000
SS	VS	AB	SP.S	SA050	322.58	0.01	3520	243000
SS	VS	AB	SP.S	SA050	322.58	0.02	4050	243000
SS	VS	AB	SP.S	SA050	322.58	0.01	2590	243000
SS	VS	AB	SP.S	SA050	322.58	0.01	3170	243000
SS	VS	AB	SP.S	SA050	322.58	0.01	3170	243000
SS	VS	AB	SP.S	SA050	322.58	0.03	6160	243000
SS	VS	AB	SP.S	SA050	322.58	0.02	4220	243000
SS	VS	AB	SP.S	SA050	322.58	0.02	4750	243000
SS	VS	AB	SP.F	SA100	645.16	0.02	4670	243000
SS	VS	AB	SP.F	SA100	645.16	0.02	5000	243000
SS	VS	AB	SP.F	SA100	645.16	0.02	4430	243000
SS	VS	AB	SP.F	SA100	645.16	0.02	5850	243000
SS	VS	AB	SP.F	SA100	645.16	0.03	6120	243000
SS	VS	AB	SP.F	SA100	645.16	0.03	7110	243000
SS	VS	AB	SP.F	SA100	645.16	0.03	7480	243000
SS	VS	AB	SP.F	SA100	645.16	0.03	6420	243000
SS	VS	AB	SP.F	SA100	645.16	0.03	7040	243000
SS	VS	CD	WT	SA100	645.16	0.8	108000	135000
SS	VS	CD	WT	SA100	645.16	0.94	127000	135000
SS	VS	CD	WT	SA100	645.16	0.76	102000	135000
SS	VS	CD	WT	SA100	645.16	0.6	81500	135000
SS	VS	CD	WT	SA100	645.16	0.55	74600	135000
SS	VS	CD	WT	SA100	645.16	0.54	72700	135000
SS	VS	CD	WT	SA100	645.16	0.64	85900	135000
SS	VS	CD	WT	SA100	645.16	0.77	104000	135000
SS	VS	CD	WT	SA100	645.16	0.7	94200	135000
SS	VS	CD	SP.S	SA100	645.16	0.39	52100	135000
SS	VS	CD	SP.S	SA100	645.16	0.42	56600	135000
SS	VS	CD	SP.S	SA100	645.16	0.48	65200	135000
SS	VS	CD	SP.S	SA100	645.16	0.28	37600	135000
SS	VS	CD	SP.S	SA100	645.16	0.3	40900	135000
SS	VS	CD	SP.S	SA100	645.16	0.24	32600	135000
SS	VS	CD	SP.S	SA100	645.16	0.38	51700	135000
SS	VS	CD	SP.S	SA100	645.16	0.37	50200	135000
SS	VS	CD	SP.S	SA100	645.16	0.38	51100	135000
SS	VS	CD	SP.F	SA100	645.16	0.55	74800	135000
SS	VS	CD	SP.F	SA100	645.16	0.53	70800	135000
SS	VS	CD	SP.F	SA100	645.16	0.49	65500	135000
SS	VS	CD	SP.F	SA100	645.16	0.76	102000	135000
SS	VS	CD	SP.F	SA100	645.16	0.64	86100	135000
SS	VS	CD	SP.F	SA100	645.16	0.65	87400	135000
SS	VS	CD	SP.F	SA100	645.16	0.65	87500	135000
SS	VS	CD	SP.F	SA100	645.16	0.64	86800	135000
SS	VS	CD	SP.F	SA100	645.16	0.64	86000	135000
SS	VS	AB	WT	SA100	645.16	0.04	2320	58400
SS	VS	AB	WT	SA100	645.16	0.04	2060	58400
SS	VS	AB	WT	SA100	645.16	0.07	3960	58400
SS	VS	AB	WT	SA100	645.16	0.08	4510	58400
SS	VS	AB	WT	SA100	645.16	0.06	3550	58400
SS	VS	AB	WT	SA100	645.16	0.08	4420	58400
SS	VS	AB	WT	SA100	645.16	0.09	5380	58400
SS	VS	AB	WT	SA100	645.16	0.09	5280	58400
SS	VS	AB	WT	SA100	645.16	0.09	4990	58400
SS	VS	AB	SP.S	SA050	322.58	0.02	988	58400
SS	VS	AB	SP.S	SA050	322.58	0.02	1440	58400
SS	VS	AB	SP.S	SA050	322.58	0.03	1600	58400
SS	VS	AB	SP.S	SA050	322.58	0.04	2380	58400
SS	VS	AB	SP.S	SA050	322.58	0.01	704	58400
SS	VS	AB	SP.S	SA050	322.58	0.04	2460	58400
SS	VS	AB	SP.S	SA050	322.58	0.04	2210	58400
SS	VS	AB	SP.S	SA050	322.58	0.03	1560	58400
SS	VS	AB	SP.S	SA050	322.58	0.02	1230	58400
SS	VS	AB	SP.F	SA100	645.16	0.07	4320	58400
SS	VS	AB	SP.F	SA100	645.16	0.07	4160	58400
SS	VS	AB	SP.F	SA100	645.16	0.06	3520	58400
SS	VS	AB	SP.F	SA100	645.16	0.05	2960	58400
SS	VS	AB	SP.F	SA100	645.16	0.04	2070	58400
SS	VS	AB	SP.F	SA100	645.16	0.06	3260	58400
SS	VS	AB	SP.F	SA100	645.16	0.03	1570	58400
SS	VS	AB	SP.F	SA100	645.16	0.02	1370	58400
SS	VS	AB	SP.F	SA100	645.16	0.02	1180	58400
SS	VS	AB	WT	SA100	645.16	0.07	4260	63400
SS	VS	AB	WT	SA100	645.16	0.08	4990	63400
SS	VS	AB	WT	SA100	645.16	0.08	5300	63400
SS	VS	AB	WT	SA100	645.16	0.06	3950	63400
SS	VS	AB	WT	SA100	645.16	0.07	4580	63400
SS	VS	AB	WT	SA100	645.16	0.07	4580	63400
SS	VS	AB	WT	SA100	645.16	0.04	2690	63400
SS	VS	AB	WT	SA100	645.16	0.05	3070	63400
SS	VS	AB	WT	SA100	645.16	0.06	3650	63400
SS	VS	AB	SP.S	SA050	322.58	0.04	2390	63400
SS	VS	AB	SP.S	SA050	322.58	0.06	4060	63400
SS	VS	AB	SP.S	SA050	322.58	0.07	4370	63400
SS	VS	AB	SP.S	SA050	322.58	0.02	1320	63400
SS	VS	AB	SP.S	SA050	322.58	0.04	2630	63400
SS	VS	AB	SP.S	SA050	322.58	0.03	1690	63400
SS	VS	AB	SP.S	SA050	322.58	0.04	2520	63400
SS	VS	AB	SP.S	SA050	322.58	0.02	1410	63400
SS	VS	AB	SP.S	SA050	322.58	0.02	1260	63400
SS	VS	AB	SP.F	SA100	645.16	0.07	4370	63400
SS	VS	AB	SP.F	SA100	645.16	0.04	2650	63400
SS	VS	AB	SP.F	SA100	645.16	0.05	2960	63400
SS	VS	AB	SP.F	SA100	645.16	0.04	2500	63400
SS	VS	AB	SP.F	SA100	645.16	0.04	2340	63400
SS	VS	AB	SP.F	SA100	645.16	0.06	3590	63400
SS	VS	AB	SP.F	SA100	645.16	0.08	5330	63400
SS	VS	AB	SP.F	SA100	645.16	0.09	5850	63400
SS	VS	AB	SP.F	SA100	645.16	0.09	5850	63400
SS	VS	CD	WT	SA100	645.16	0.46	10200	22200
SS	VS	CD	WT	SA100	645.16	0.54	12100	22200
SS	VS	CD	WT	SA100	645.16	0.49	10900	22200
SS	VS	CD	WT	SA100	645.16	0.6	13300	22200
SS	VS	CD	WT	SA100	645.16	0.53	11700	22200
SS	VS	CD	WT	SA100	645.16	0.53	11800	22200
SS	VS	CD	WT	SA100	645.16	0.38	8540	22200
SS	VS	CD	WT	SA100	645.16	0.49	10900	22200
SS	VS	CD	WT	SA100	645.16	0.44	9890	22200
SS	VS	CD	SP.S	SA100	645.16	0.32	7200	22200
SS	VS	CD	SP.S	SA100	645.16	0.33	7300	22200
SS	VS	CD	SP.S	SA100	645.16	0.28	6340	22200
SS	VS	CD	SP.S	SA100	645.16	0.13	2850	22200
SS	VS	CD	SP.S	SA100	645.16	0.13	2950	22200
SS	VS	CD	SP.S	SA100	645.16	0.13	2940	22200
SS	VS	CD	SP.S	SA100	645.16	0.1	2120	22200
SS	VS	CD	SP.S	SA100	645.16	0.14	3190	22200
SS	VS	CD	SP.S	SA100	645.16	0.12	2660	22200
SS	VS	CD	SP.F	SA100	645.16	0.45	9920	22200
SS	VS	CD	SP.F	SA100	645.16	0.45	10000	22200
SS	VS	CD	SP.F	SA100	645.16	0.45	9930	22200
SS	VS	CD	SP.F	SA100	645.16	0.38	8370	22200
SS	VS	CD	SP.F	SA100	645.16	0.35	7800	22200
SS	VS	CD	SP.F	SA100	645.16	0.32	7170	22200
SS	VS	CD	SP.F	SA100	645.16	0.36	8020	22200
SS	VS	CD	SP.F	SA100	645.16	0.54	11900	22200
SS	VS	CD	SP.F	SA100	645.16	0.44	9690	22200
SS	VS	CD	WT	SA100	645.16	0.67	7000	10500
SS	VS	CD	WT	SA100	645.16	0.7	7310	10500
SS	VS	CD	WT	SA100	645.16	0.7	7310	10500
SS	VS	CD	WT	SA100	645.16	0.74	7730	10500
SS	VS	CD	WT	SA100	645.16	0.68	7080	10500
SS	VS	CD	WT	SA100	645.16	0.74	7730	10500
SS	VS	CD	WT	SA100	645.16	0.65	6810	10500
SS	VS	CD	WT	SA100	645.16	0.57	5980	10500
SS	VS	CD	WT	SA100	645.16	0.67	6990	10500
SS	VS	CD	SP.S	SA100	645.16	0.46	4800	10500
SS	VS	CD	SP.S	SA100	645.16	0.48	5000	10500
SS	VS	CD	SP.S	SA100	645.16	0.43	4500	10500
SS	VS	CD	SP.S	SA100	645.16	0.27	2780	10500
SS	VS	CD	SP.S	SA100	645.16	0.33	3460	10500
SS	VS	CD	SP.S	SA100	645.16	0.37	3840	10500
SS	VS	CD	SP.S	SA100	645.16	0.33	3440	10500
SS	VS	CD	SP.S	SA100	645.16	0.35	3700	10500
SS	VS	CD	SP.S	SA100	645.16	0.28	2940	10500
SS	VS	CD	SP.F	SA100	645.16	0.63	6560	10500
SS	VS	CD	SP.F	SA100	645.16	0.53	5520	10500
SS	VS	CD	SP.F	SA100	645.16	0.58	6080	10500
SS	VS	CD	SP.F	SA100	645.16	0.66	6910	10500
SS	VS	CD	SP.F	SA100	645.16	0.68	7100	10500
SS	VS	CD	SP.F	SA100	645.16	0.79	8260	10500
SS	VS	CD	SP.F	SA100	645.16	0.63	6610	10500
SS	VS	CD	SP.F	SA100	645.16	0.36	3720	10500
SS	VS	CD	SP.F	SA100	645.16	0.51	5400	10500
SS	VS	KPC	WT	SA100	645.16	0.01	1670	180000
SS	VS	KPC	WT	SA100	645.16	0	880	180000
SS	VS	KPC	WT	SA100	645.16	0.01	968	180000
SS	VS	KPC	WT	SA100	645.16	0.01	1080	180000
SS	VS	KPC	WT	SA100	645.16	0.01	1710	180000
SS	VS	KPC	WT	SA100	645.16	0.01	900	180000
SS	VS	KPC	SP.S	SA050	322.58	0.01	1350	180000
SS	VS	KPC	SP.S	SA050	322.58	0.01	1430	180000
SS	VS	KPC	SP.S	SA050	322.58	0.01	918	180000
SS	VS	KPC	SP.S	SA050	322.58	0.01	918	180000
SS	VS	KPC	SP.S	SA050	322.58	0.01	1220	180000
SS	VS	KPC	SP.S	SA050	322.58	0.01	2070	180000
SS	VS	KPC	SP.S	SA050	322.58	0.01	1320	180000
SS	VS	KPC	SP.F	SA200	1290.32	0.01	1150	180000
SS	VS	KPC	SP.F	SA200	1290.32	0	882	180000
SS	VS	KPC	SP.F	SA200	1290.32	0.01	1010	180000
SS	VS	KPC	SP.F	SA200	1290.32	0.01	1310	180000
SS	VS	KPC	SP.F	SA200	1290.32	0.01	902	180000
SS	VS	KPC	SP.F	SA200	1290.32	0.01	2180	180000
SS	VS	KPC	SP.F	SA200	1290.32	0.01	1010	180000
SS	VS	KPC	SP.F	SA200	1290.32	0	840	180000
SS	VS	KPC	WT	SA100	645.16	0.01	771	70800
SS	VS	KPC	WT	SA100	645.16	0.01	841	70800
SS	VS	KPC	WT	SA100	645.16	0.01	1050	70800
SS	VS	KPC	WT	SA100	645.16	0	263	70800
SS	VS	KPC	WT	SA100	645.16	0.01	525	70800
SS	VS	KPC	WT	SA100	645.16	0	334	70800
SS	VS	KPC	WT	SA100	645.16	0	343	70800
SS	VS	KPC	WT	SA100	645.16	0.01	366	70800
SS	VS	KPC	WT	SA100	645.16	0.01	503	70800
SS	VS	KPC	SP.S	SA050	322.58	0	285	70800
SS	VS	KPC	SP.S	SA050	322.58	0	130	70800
SS	VS	KPC	SP.S	SA050	322.58	0	249	70800
SS	VS	KPC	SP.S	SA050	322.58	0.01	373	70800
SS	VS	KPC	SP.S	SA050	322.58	0	349	70800
SS	VS	KPC	SP.S	SA050	322.58	0.01	538	70800
SS	VS	KPC	SP.S	SA050	322.58	0.01	654	70800
SS	VS	KPC	SP.S	SA050	322.58	0.01	654	70800
SS	VS	KPC	SP.F	SA200	1290.32	0.01	407	70800
SS	VS	KPC	SP.F	SA200	1290.32	0	305	70800
SS	VS	KPC	SP.F	SA200	1290.32	0.01	619	70800
SS	VS	KPC	SP.F	SA200	1290.32	0.01	747	70800
SS	VS	KPC	SP.F	SA200	1290.32	0.01	726	70800
SS	VS	KPC	SP.F	SA200	1290.32	0.01	454	70800
SS	VS	KPC	SP.F	SA200	1290.32	0.01	382	70800
SS	VS	KPC	SP.F	SA200	1290.32	0.01	502	70800
SS	VS	KPC	WT	SA100	645.16	0	152	123000
SS	VS	KPC	WT	SA100	645.16	0	213	123000
SS	VS	KPC	WT	SA100	645.16	0	299	123000
SS	VS	KPC	WT	SA100	645.16	0	171	123000
SS	VS	KPC	WT	SA100	645.16	0	128	123000
SS	VS	KPC	WT	SA100	645.16	0	253	123000
SS	VS	KPC	WT	SA100	645.16	0	313	123000
SS	VS	KPC	WT	SA100	645.16	0	298	123000
SS	VS	KPC	SP.S	SA050	322.58	0	137	123000
SS	VS	KPC	SP.S	SA050	322.58	0	140	123000
SS	VS	KPC	SP.F	SA200	1290.32	0	581	123000
SS	VS	KPC	SP.F	SA200	1290.32	0	572	123000
SS	VS	KPC	SP.F	SA200	1290.32	0	432	123000
SS	VS	KPC	SP.F	SA200	1290.32	0	161	123000
SS	VS	KPC	SP.F	SA200	1290.32	0	107	123000
SS	VS	KPC	SP.F	SA200	1290.32	0	106	123000
SS	VS	KPC	SP.F	SA200	1290.32	0.01	785	123000
SS	VS	KPC	SP.F	SA200	1290.32	0.01	824	123000
SS	VS	KPC	SP.F	SA200	1290.32	0.01	927	123000
SS	VS	KPC	WT	SA100	645.16	0	854	178000
SS	VS	KPC	WT	SA100	645.16	0	708	178000
SS	VS	KPC	WT	SA100	645.16	0	875	178000
SS	VS	KPC	WT	SA100	645.16	0.01	935	178000
SS	VS	KPC	WT	SA100	645.16	0.01	1140	178000
SS	VS	KPC	WT	SA100	645.16	0	813	178000
SS	VS	KPC	WT	SA100	645.16	0.01	1020	178000
SS	VS	KPC	WT	SA100	645.16	0.01	894	178000
SS	VS	KPC	WT	SA100	645.16	0.01	935	178000
SS	VS	KPC	WT	SA100	645.16	0.01	935	178000
SS	VS	KPC	WT	SA100	645.16	0	569	178000
SS	VS	KPC	WT	SA100	645.16	0.01	976	178000
SS	VS	KPC	SP.S	SA050	322.58	0	350	178000
SS	VS	KPC	SP.S	SA050	322.58	0	503	178000
SS	VS	KPC	SP.S	SA050	322.58	0	350	178000
SS	VS	KPC	SP.S	SA050	322.58	0	306	178000
SS	VS	KPC	SP.S	SA050	322.58	0	467	178000
SS	VS	KPC	SP.S	SA050	322.58	0	346	178000
SS	VS	KPC	SP.S	SA050	322.58	0	610	178000
SS	VS	KPC	SP.S	SA050	322.58	0	713	178000
SS	VS	KPC	SP.S	SA050	322.58	0	733	178000
SS	VS	KPC	SP.S	SA050	322.58	0	694	178000
SS	VS	KPC	SP.F	SA200	1290.32	0	279	178000
SS	VS	KPC	SP.F	SA200	1290.32	0	252	178000
SS	OA	AB	SP.S	SA100	645.16	0.02	1350	83200
SS	OA	AB	SP.S	SA100	645.16	0.02	1540	83200
SS	OA	AB	SP.S	SA100	645.16	0.02	1760	83200
SS	OA	AB	SP.S	SA100	645.16	0.02	1870	83200
SS	OA	AB	SP.S	SA100	645.16	0.02	1920	83200
SS	OA	AB	SP.S	SA100	645.16	0.03	2110	83200
SS	OA	AB	SP.S	SA100	645.16	0.03	2340	83200
SS	OA	AB	SP.S	SA100	645.16	0.03	2550	83200
SS	OA	AB	SP.S	SA100	645.16	0.03	2590	83200
SS	OA	AB	SP.S	SA200	1290.32	0.01	975	83200
SS	OA	AB	SP.S	SA200	1290.32	0.01	1030	83200
SS	OA	AB	SP.S	SA200	1290.32	0.01	1050	83200
SS	OA	AB	SP.S	SA200	1290.32	0.01	1080	83200
SS	OA	AB	SP.S	SA200	1290.32	0.01	1130	83200
SS	OA	AB	SP.S	SA200	1290.32	0.02	1330	83200
SS	OA	AB	SP.S	SA200	1290.32	0.02	1460	83200
SS	OA	AB	SP.S	SA200	1290.32	0.02	1850	83200
SS	OA	AB	SP.S	SA200	1290.32	0.02	1940	83200
SS	OA	AB	SP.S	SA050	322.58	0.05	2680	57100
SS	OA	AB	SP.S	SA050	322.58	0.06	3540	57100
SS	OA	AB	SP.S	SA050	322.58	0.07	3970	57100
SS	OA	AB	SP.S	SA100	645.16	0.02	1400	57100
SS	OA	AB	SP.S	SA100	645.16	0.03	1500	57100
SS	OA	AB	SP.S	SA100	645.16	0.03	1900	57100
SS	OA	AB	SP.S	SA100	645.16	0.06	3660	57100
SS	OA	AB	SP.S	SA100	645.16	0.06	3670	57100
SS	OA	AB	SP.S	SA100	645.16	0.07	4140	57100
SS	OA	AB	SP.S	SA100	645.16	0.07	4180	57100
SS	OA	AB	SP.S	SA100	645.16	0.07	4180	57100
SS	OA	AB	SP.S	SA100	645.16	0.08	4340	57100
SS	OA	AB	SP.S	SA200	1290.32	0.01	450	57100
SS	OA	AB	SP.S	SA200	1290.32	0.01	468	57100
SS	OA	AB	SP.S	SA200	1290.32	0.01	650	57100
SS	OA	AB	SP.S	SA200	1290.32	0.01	700	57100
SS	OA	AB	SP.S	SA200	1290.32	0.02	1010	57100
SS	OA	AB	SP.S	SA200	1290.32	0.02	1220	57100
SS	OA	AB	SP.S	SA050	322.58	0.02	1310	70900
SS	OA	AB	SP.S	SA050	322.58	0.03	2340	70900
SS	OA	AB	SP.S	SA050	322.58	0.04	2520	70900
SS	OA	AB	SP.S	SA050	322.58	0.04	2540	70900
SS	OA	AB	SP.S	SA050	322.58	0.04	2610	70900
SS	OA	AB	SP.S	SA050	322.58	0.04	2820	70900
SS	OA	AB	SP.S	SA050	322.58	0.04	3150	70900
SS	OA	AB	SP.S	SA050	322.58	0.05	3200	70900
SS	OA	AB	SP.S	SA050	322.58	0.05	3400	70900
SS	OA	AB	SP.S	SA100	645.16	0.02	1290	70900
SS	OA	AB	SP.S	SA100	645.16	0.02	1560	70900
SS	OA	AB	SP.S	SA100	645.16	0.03	1790	70900
SS	OA	AB	SP.S	SA100	645.16	0.03	1970	70900
SS	OA	AB	SP.S	SA100	645.16	0.03	2160	70900
SS	OA	AB	SP.S	SA100	645.16	0.03	2400	70900
SS	OA	AB	SP.S	SA100	645.16	0.05	3230	70900
SS	OA	AB	SP.S	SA100	645.16	0.06	3950	70900
SS	OA	AB	SP.S	SA100	645.16	0.06	3950	70900
SS	OA	AB	SP.S	SA200	1290.32	0.02	1680	70900
SS	OA	AB	SP.S	SA200	1290.32	0.02	1720	70900
SS	OA	AB	SP.S	SA200	1290.32	0.03	2020	70900
SS	OA	AB	SP.S	SA200	1290.32	0.03	2070	70900
SS	OA	AB	SP.S	SA200	1290.32	0.03	2160	70900
SS	OA	AB	SP.S	SA200	1290.32	0.03	2280	70900
SS	OA	AB	SP.S	SA050	322.58	0.04	2240	52800
SS	OA	AB	SP.S	SA050	322.58	0.06	3110	52800
SS	OA	AB	SP.S	SA050	322.58	0.06	3420	52800
SS	OA	AB	SP.S	SA050	322.58	0.09	4540	52800
SS	OA	AB	SP.S	SA050	322.58	0.09	4860	52800
SS	OA	AB	SP.S	SA050	322.58	0.1	5200	52800
SS	OA	AB	SP.S	SA050	322.58	0.1	5200	52800
SS	OA	AB	SP.S	SA050	322.58	0.11	5780	52800
SS	OA	AB	SP.S	SA050	322.58	0.13	7020	52800
SS	OA	AB	SP.F	SA050	322.58	0.02	936	57600
SS	OA	AB	SP.F	SA050	322.58	0.02	1400	57600
SS	OA	AB	SP.F	SA050	322.58	0.03	1610	57600
SS	OA	AB	SP.F	SA050	322.58	0.03	1750	57600
SS	OA	AB	SP.F	SA050	322.58	0.04	2280	57600
SS	OA	AB	SP.F	SA050	322.58	0.04	2540	57600
SS	OA	AB	SP.F	SA050	322.58	0.05	2620	57600
SS	OA	AB	SP.F	SA050	322.58	0.05	2720	57600
SS	OA	AB	SP.F	SA050	322.58	0.05	2920	57600
SS	OA	AB	SP.F	SA100	645.16	0.03	1720	57600
SS	OA	AB	SP.F	SA100	645.16	0.03	1950	57600
SS	OA	AB	SP.F	SA100	645.16	0.04	2070	57600
SS	OA	AB	SP.F	SA100	645.16	0.05	3020	57600
SS	OA	AB	SP.F	SA100	645.16	0.06	3180	57600
SS	OA	AB	SP.F	SA100	645.16	0.06	3660	57600
SS	OA	AB	SP.F	SA100	645.16	0.12	6912	57600
SS	OA	AB	SP.F	SA100	645.16	0.13	7488	57600
SS	OA	AB	SP.F	SA100	645.16	0.14	8064	57600
SS	OA	AB	SP.S	SA350	2258.06	0.00142361	82	57600
SS	OA	AB	SP.S	SA350	2258.06	0.00142361	82	57600
SS	OA	AB	SP.S	SA350	2258.06	0.00213542	123	57600
SS	OA	AB	SP.S	SA350	2258.06	0.00340278	196	57600
SS	OA	AB	SP.S	SA350	2258.06	0.00390625	225	57600
SS	OA	AB	SP.S	SA350	2258.06	0.00390625	225	57600
SS	OA	AB	SP.S	SA350	2258.06	0.00510417	294	57600
SS	OA	AB	SP.S	SA350	2258.06	0.00546875	315	57600
SS	OA	AB	SP.S	SA350	2258.06	0.00765625	441	57600
SS	OA	AB	SP.F	SA200	1290.32	0.0347826	1520	43700
SS	OA	AB	SP.F	SA200	1290.32	0.0347826	1520	43700
SS	OA	AB	SP.F	SA200	1290.32	0.0336384	1470	43700
SS	OA	AB	SP.F	SA200	1290.32	0.0235698	1030	43700
SS	OA	AB	SP.F	SA200	1290.32	0.0322654	1410	43700
SS	OA	AB	SP.F	SA200	1290.32	0.0270023	1180	43700
SS	OA	AB	SP.F	SA200	1290.32	0.012357	540	43700
SS	OA	AB	SP.F	SA200	1290.32	0.0102975	450	43700
SS	OA	AB	SP.F	SA200	1290.32	0.0113272	495	43700
SS	OA	AB	SP.S	SA350	2258.06	0.00107551	47	43700
SS	OA	AB	SP.S	SA350	2258.06	0.0010984	48	43700
SS	OA	AB	SP.S	SA350	2258.06	0.0010984	48	43700
SS	OA	AB	SP.S	SA350	2258.06	0.0010984	48	43700
SS	OA	AB	SP.S	SA350	2258.06	0.00215103	94	43700
SS	OA	AB	SP.S	SA350	2258.06	0.00215103	94	43700
SS	OA	AB	SP.S	SA350	2258.06	0.01	252	43700
SS	OA	AB	SP.S	SA350	2258.06	0.01	252	43700
SS	OA	AB	SP.S	SA350	2258.06	0.01	294	43700
SS	OA	AB	SP.F	SA350	2258.06	0.01	352	43700
SS	OA	AB	SP.F	SA350	2258.06	0.02	660	43700
SS	OA	AB	SP.F	SA350	2258.06	0.01	352	43700
SS	OA	AB	SP.F	SA350	2258.06	0.04	1590	43700
SS	OA	AB	SP.F	SA350	2258.06	0.05	2150	43700
SS	OA	AB	SP.F	SA350	2258.06	0.03	1410	43700
SS	OA	AB	SP.F	SA350	2258.06	0.03	1360	43700
SS	OA	AB	SP.F	SA350	2258.06	0.04	1630	43700
SS	OA	AB	SP.F	SA350	2258.06	0.04	1800	43700
SS	OA	AB	SP.F	SA050	322.58	0.06	720	12900
SS	OA	AB	SP.F	SA050	322.58	0.06	725	12900
SS	OA	AB	SP.F	SA050	322.58	0.06	828	12900
SS	OA	AB	SP.F	SA050	322.58	0.07	921	12900
SS	OA	AB	SP.F	SA050	322.58	0.07	945	12900
SS	OA	AB	SP.F	SA050	322.58	0.07	960	12900
SS	OA	AB	SP.F	SA050	322.58	0.09	1220	12900
SS	OA	AB	SP.F	SA050	322.58	0.1	1280	12900
SS	OA	AB	SP.F	SA050	322.58	0.1	1330	12900
SS	OA	AB	SP.F	SA100	645.16	0.08	980	12900
SS	OA	AB	SP.F	SA100	645.16	0.08	990	12900
SS	OA	AB	SP.F	SA100	645.16	0.08	1080	12900
SS	OA	AB	SP.F	SA100	645.16	0.09	1180	12900
SS	OA	AB	SP.F	SA100	645.16	0.09	1190	12900
SS	OA	AB	SP.F	SA100	645.16	0.09	1210	12900
SS	OA	AB	SP.F	SA100	645.16	0.1	1240	12900
SS	OA	AB	SP.F	SA100	645.16	0.1	1260	12900
SS	OA	AB	SP.F	SA100	645.16	0.11	1360	12900
SS	OA	AB	SP.F	SA200	1290.32	0.03	370	12900
SS	OA	AB	SP.F	SA200	1290.32	0.03	437	12900
SS	OA	AB	SP.F	SA200	1290.32	0.04	515	12900
SS	OA	AB	SP.F	SA200	1290.32	0.02	319	12900
SS	OA	AB	SP.F	SA200	1290.32	0.02	319	12900
SS	OA	AB	SP.F	SA200	1290.32	0.01	137	12900
SS	OA	AB	SP.F	SA200	1290.32	0.06	814	12900
SS	OA	AB	SP.F	SA200	1290.32	0.07	891	12900
SS	OA	AB	SP.F	SA200	1290.32	0.07	924	12900
SS	OA	AB	SP.F	SA350	2258.06	0.03	394	12900
SS	OA	AB	SP.F	SA350	2258.06	0.04	451	12900
SS	OA	AB	SP.F	SA350	2258.06	0.04	518	12900
SS	OA	AB	SP.F	SA350	2258.06	0.02	301	12900
SS	OA	AB	SP.F	SA350	2258.06	0.02	310	12900
SS	OA	AB	SP.F	SA350	2258.06	0.02	320	12900
SS	OA	KPC	SP.F	SA050	322.58	0.09	314	3570
SS	OA	KPC	SP.F	SA050	322.58	0.09	323	3570
SS	OA	KPC	SP.F	SA050	322.58	0.11	382	3570
SS	OA	KPC	SP.S	SA050	322.58	0.12	230	1870
SS	OA	KPC	SP.S	SA050	322.58	0.21	394	1870
SS	OA	KPC	SP.S	SA050	322.58	0.22	403	1870
SS	OA	KPC	SP.S	SA050	322.58	0.03	631	21900
SS	OA	KPC	SP.S	SA050	322.58	0.03	702	21900
SS	OA	KPC	SP.S	SA050	322.58	0.03	749	21900
SS	OA	KPC	SP.S	SA050	322.58	0.04	802	21900
SS	OA	KPC	SP.S	SA050	322.58	0.05	994	21900
SS	OA	KPC	SP.S	SA050	322.58	0.05	1140	21900
SS	OA	KPC	SP.S	SA050	322.58	0.06	1350	21900
SS	OA	KPC	SP.S	SA050	322.58	0.07	1480	21900
SS	OA	KPC	SP.S	SA050	322.58	0.08	1660	21900
SS	OA	KPC	SP.S	SA100	645.16	0.01	308	21900
SS	OA	KPC	SP.S	SA100	645.16	0.02	347	21900
SS	OA	KPC	SP.S	SA200	1290.32	0	95	21900
SS	OA	KPC	SP.S	SA200	1290.32	0	96.6	21900
SS	OA	KPC	SP.S	SA200	1290.32	0	98.8	21900
SS	OA	KPC	SP.S	SA200	1290.32	0	101	21900
SS	OA	KPC	SP.S	SA200	1290.32	0	105	21900
SS	OA	KPC	SP.S	SA200	1290.32	0.01	140	21900
SS	OA	KPC	SP.S	SA200	1290.32	0.01	152	21900
SS	OA	KPC	SP.S	SA200	1290.32	0.01	220	21900
SS	OA	KPC	SP.S	SA200	1290.32	0.01	234	21900
SS	OA	KPC	SP.S	SA350	2258.06	0	0	21900
SS	OA	KPC	SP.S	SA350	2258.06	0	5.4	21900
SS	OA	KPC	SP.S	SA350	2258.06	0	20.8	21900
SS	OA	KPC	SP.S	SA350	2258.06	0	21.6	21900
SS	OA	KPC	SP.S	SA350	2258.06	0	26	21900
SS	OA	KPC	SP.S	SA350	2258.06	0	32.9	21900
SS	OA	KPC	SP.S	SA350	2258.06	0	37.8	21900
SS	OA	KPC	SP.S	SA350	2258.06	0	88.4	21900
SS	OA	KPC	SP.S	SA350	2258.06	0	98.7	21900
SS	OA	KPC	SP.S	SA100	645.16	0.03	756	21900
SS	OA	KPC	SP.S	SA100	645.16	0.04	902	21900
SS	OA	KPC	SP.S	SA100	645.16	0.04	907	21900
SS	OA	KPC	SP.S	SA100	645.16	0.05	1120	21900
SS	OA	KPC	SP.S	SA100	645.16	0.06	1220	21900
SS	OA	KPC	SP.S	SA100	645.16	0.06	1300	21900
SS	OA	KPC	SP.S	SA100	645.16	0.1	2160	21900
SS	OA	KPC	SP.F	SA050	322.58	0.02	734	32500
SS	OA	KPC	SP.F	SA050	322.58	0.02	808	32500
SS	OA	KPC	SP.F	SA050	322.58	0.03	855	32500
SS	OA	KPC	SP.F	SA050	322.58	0.03	902	32500
SS	OA	KPC	SP.F	SA050	322.58	0.03	959	32500
SS	OA	KPC	SP.F	SA050	322.58	0.03	979	32500
SS	OA	KPC	SP.F	SA050	322.58	0.05	1510	32500
SS	OA	KPC	SP.F	SA050	322.58	0.05	1630	32500
SS	OA	KPC	SP.F	SA050	322.58	0.05	1630	32500
SS	OA	KPC	SP.F	SA200	1290.32	0.01	466	32500
SS	OA	KPC	SP.F	SA200	1290.32	0.02	551	32500
SS	OA	KPC	SP.F	SA200	1290.32	0.02	631	32500
SS	OA	KPC	SP.F	SA200	1290.32	0.04	1400	32500
SS	OA	KPC	SP.F	SA200	1290.32	0.04	1430	32500
SS	OA	KPC	SP.F	SA200	1290.32	0.04	1450	32500
SS	OA	KPC	SP.F	SA200	1290.32	0.05	1780	32500
SS	OA	KPC	SP.F	SA200	1290.32	0.06	1840	32500
SS	OA	KPC	SP.F	SA200	1290.32	0.06	1930	32500
SS	OA	KPC	SP.F	SA350	2258.06	0	94.6	32500
SS	OA	KPC	SP.F	SA350	2258.06	0	108	32500
SS	OA	KPC	SP.F	SA350	2258.06	0	112	32500
SS	OA	KPC	SP.F	SA350	2258.06	0	120	32500
SS	OA	KPC	SP.F	SA350	2258.06	0	120	32500
SS	OA	KPC	SP.F	SA350	2258.06	0	128	32500
SS	OA	KPC	SP.F	SA350	2258.06	0	132	32500
SS	OA	KPC	SP.F	SA350	2258.06	0	145	32500
SS	OA	KPC	SP.F	SA350	2258.06	0	145	32500
SS	OA	KPC	SP.F	SA100	645.16	0.03	1020	32500
SS	OA	KPC	SP.F	SA100	645.16	0.03	1130	32500
SS	OA	KPC	SP.F	SA100	645.16	0.04	1150	32500
SS	OA	KPC	SP.F	SA100	645.16	0.04	1440	32500
SS	OA	KPC	SP.F	SA100	645.16	0.05	1560	32500
SS	OA	KPC	SP.F	SA100	645.16	0.05	1590	32500
SS	OA	KPC	SP.F	SA100	645.16	0.05	1660	32500
SS	OA	KPC	SP.F	SA100	645.16	0.05	1660	32500
SS	OA	KPC	SP.F	SA100	645.16	0.06	1800	32500
SS	OA	KPC	SP.F	SA100	645.16	0.03	937	34500
SS	OA	KPC	SP.F	SA100	645.16	0.03	1020	34500
SS	OA	KPC	SP.F	SA050	322.58	0.01	466	34500
SS	OA	KPC	SP.F	SA050	322.58	0.02	554	34500
SS	OA	KPC	SP.F	SA050	322.58	0.02	563	34500
SS	OA	KPC	SP.F	SA050	322.58	0.02	713	34500
SS	OA	KPC	SP.F	SA050	322.58	0.02	730	34500
SS	OA	KPC	SP.F	SA050	322.58	0.02	747	34500
SS	OA	KPC	SP.F	SA050	322.58	0.02	783	34500
SS	OA	KPC	SP.F	SA050	322.58	0.02	801	34500
SS	OA	KPC	SP.F	SA050	322.58	0.03	902	34500
SS	OA	KPC	SP.F	SA100	645.16	0.03	1110	34500
SS	OA	KPC	SP.F	SA100	645.16	0.03	1180	34500
SS	OA	KPC	SP.F	SA200	1290.32	0.02	808	34500
SS	OA	KPC	SP.F	SA200	1290.32	0.03	984	34500
SS	OA	KPC	SP.F	SA200	1290.32	0.03	989	34500
SS	OA	KPC	SP.F	SA200	1290.32	0.03	992	34500
SS	OA	KPC	SP.F	SA200	1290.32	0.05	1780	34500
SS	OA	KPC	SP.F	SA200	1290.32	0.05	1780	34500
SS	OA	KPC	SP.F	SA200	1290.32	0.05	1780	34500
SS	OA	KPC	SP.F	SA200	1290.32	0.06	2030	34500
SS	OA	KPC	SP.F	SA200	1290.32	0.06	2040	34500
SS	OA	KPC	SP.F	SA350	2258.06	0	100	34500
SS	OA	KPC	SP.F	SA350	2258.06	0	116	34500
SS	OA	KPC	SP.F	SA350	2258.06	0.01	189	34500
SS	OA	KPC	SP.F	SA350	2258.06	0.01	206	34500
SS	OA	KPC	SP.F	SA350	2258.06	0.01	278	34500
SS	OA	KPC	SP.F	SA350	2258.06	0.01	284	34500
SS	OA	KPC	SP.F	SA350	2258.06	0.01	304	34500
SS	OA	KPC	SP.F	SA350	2258.06	0.01	365	34500
SS	OA	KPC	SP.F	SA350	2258.06	0.01	427	34500
SS	OA	KPC	SP.F	SA100	645.16	0.03	1200	34500
SS	OA	KPC	SP.F	SA100	645.16	0.04	1260	34500
SS	OA	KPC	SP.S	SA100	645.16	0.01	384	58700
SS	OA	KPC	SP.S	SA100	645.16	0.01	422	58700
SS	OA	KPC	SP.S	SA100	645.16	0.01	451	58700
SS	OA	KPC	SP.S	SA100	645.16	0.01	836	58700
SS	OA	KPC	SP.S	SA100	645.16	0.02	887	58700
SS	OA	KPC	SP.S	SA100	645.16	0.02	898	58700
SS	OA	KPC	SP.S	SA100	645.16	0.03	1980	58700
SS	OA	KPC	SP.S	SA050	322.58	0.02	1180	58700
SS	OA	KPC	SP.S	SA050	322.58	0.02	1200	58700
SS	OA	KPC	SP.S	SA050	322.58	0.02	1390	58700
SS	OA	KPC	SP.S	SA050	322.58	0.03	1840	58700
SS	OA	KPC	SP.S	SA050	322.58	0.03	1890	58700
SS	OA	KPC	SP.S	SA050	322.58	0.03	1930	58700
SS	OA	KPC	SP.S	SA050	322.58	0.03	1930	58700
SS	OA	KPC	SP.S	SA050	322.58	0.03	1970	58700
SS	OA	KPC	SP.S	SA050	322.58	0.04	2120	58700
SS	OA	KPC	SP.S	SA100	645.16	0.04	2180	58700
SS	OA	KPC	SP.S	SA100	645.16	0.04	2290	58700
SS	OA	KPC	SP.S	SA200	1290.32	0.02	1070	58700
SS	OA	KPC	SP.S	SA200	1290.32	0.02	1170	58700
SS	OA	KPC	SP.S	SA200	1290.32	0.02	1290	58700
SS	OA	KPC	SP.S	SA200	1290.32	0.04	2070	58700
SS	OA	KPC	SP.S	SA200	1290.32	0.04	2070	58700
SS	OA	KPC	SP.S	SA200	1290.32	0.04	2090	58700
SS	OA	KPC	SP.S	SA200	1290.32	0.04	2140	58700
SS	OA	KPC	SP.S	SA200	1290.32	0.04	2170	58700
SS	OA	KPC	SP.S	SA200	1290.32	0.04	2370	58700
SS	OA	KPC	SP.S	SA350	2258.06	0	49.2	58700
SS	OA	KPC	SP.S	SA350	2258.06	0	123	58700
SS	OA	KPC	SP.S	SA350	2258.06	0	152	58700
SS	OA	KPC	SP.S	SA350	2258.06	0	157	58700
SS	OA	KPC	SP.S	SA350	2258.06	0	196	58700
SS	OA	KPC	SP.S	SA350	2258.06	0	205	58700
SS	OA	KPC	SP.S	SA350	2258.06	0.01	302	58700
SS	OA	KPC	SP.S	SA350	2258.06	0.01	350	58700
SS	OA	KPC	SP.S	SA350	2258.06	0.01	379	58700
SS	OA	CD	SP.F	SA050	322.58	0.41	37100	90100
SS	OA	CD	SP.F	SA050	322.58	0.47	42800	90100
SS	OA	CD	SP.F	SA050	322.58	0.49	44500	90100
SS	OA	CD	SP.F	SA050	322.58	0.41	37400	90100
SS	OA	CD	SP.F	SA050	322.58	0.39	35200	90100
SS	OA	CD	SP.F	SA050	322.58	0.56	50600	90100
SS	OA	CD	SP.F	SA050	322.58	0.47	42100	90100
SS	OA	CD	SP.F	SA050	322.58	0.49	43900	90100
SS	OA	CD	SP.F	SA050	322.58	0.49	43900	90100
SS	OA	CD	SP.F	SA100	645.16	0.2	17700	90100
SS	OA	CD	SP.F	SA100	645.16	0.22	20000	90100
SS	OA	CD	SP.F	SA100	645.16	0.23	21100	90100
SS	OA	CD	SP.F	SA100	645.16	0.35	31500	90100
SS	OA	CD	SP.F	SA100	645.16	0.37	33400	90100
SS	OA	CD	SP.F	SA100	645.16	0.41	37100	90100
SS	OA	CD	SP.F	SA100	645.16	0.43	38900	90100
SS	OA	CD	SP.F	SA100	645.16	0.45	40300	90100
SS	OA	CD	SP.F	SA100	645.16	0.51	45600	90100
SS	OA	CD	SP.F	SA200	1290.32	0.31	27900	90100
SS	OA	CD	SP.F	SA200	1290.32	0.32	29100	90100
SS	OA	CD	SP.F	SA200	1290.32	0.34	31000	90100
SS	OA	CD	SP.F	SA200	1290.32	0.33	29500	90100
SS	OA	CD	SP.F	SA200	1290.32	0.33	29900	90100
SS	OA	CD	SP.F	SA200	1290.32	0.38	33900	90100
SS	OA	CD	SP.F	SA200	1290.32	0.34	30700	90100
SS	OA	CD	SP.F	SA200	1290.32	0.39	35000	90100
SS	OA	CD	SP.F	SA200	1290.32	0.39	35000	90100
SS	OA	CD	SP.F	SA350	2258.06	0.26	23500	90100
SS	OA	CD	SP.F	SA350	2258.06	0.27	24000	90100
SS	OA	CD	SP.F	SA350	2258.06	0.29	25900	90100
SS	OA	CD	SP.F	SA350	2258.06	0.22	20100	90100
SS	OA	CD	SP.F	SA350	2258.06	0.24	21700	90100
SS	OA	CD	SP.F	SA350	2258.06	0.25	22300	90100
SS	OA	CD	SP.F	SA350	2258.06	0.14	13000	90100
SS	OA	CD	SP.F	SA350	2258.06	0.17	15100	90100
SS	OA	CD	SP.F	SA350	2258.06	0.21	18700	90100
SS	OA	CD	SP.F	SA050	322.58	0.52	69300	134000
SS	OA	CD	SP.F	SA050	322.58	0.52	69300	134000
SS	OA	CD	SP.F	SA050	322.58	0.45	59600	134000
SS	OA	CD	SP.F	SA050	322.58	0.44	59500	134000
SS	OA	CD	SP.F	SA050	322.58	0.49	65300	134000
SS	OA	CD	SP.F	SA050	322.58	0.53	71000	134000
SS	OA	CD	SP.F	SA050	322.58	0.35	46600	134000
SS	OA	CD	SP.F	SA050	322.58	0.49	65500	134000
SS	OA	CD	SP.F	SA050	322.58	0.24	32800	134000
SS	OA	CD	SP.F	SA100	645.16	0.41	55000	134000
SS	OA	CD	SP.F	SA100	645.16	0.42	55900	134000
SS	OA	CD	SP.F	SA100	645.16	0.39	52800	134000
SS	OA	CD	SP.F	SA100	645.16	0.41	55000	134000
SS	OA	CD	SP.F	SA100	645.16	0.37	50000	134000
SS	OA	CD	SP.F	SA100	645.16	0.35	47000	134000
SS	OA	CD	SP.F	SA100	645.16	0.28	36900	134000
SS	OA	CD	SP.F	SA100	645.16	0.28	36900	134000
SS	OA	CD	SP.F	SA100	645.16	0.32	43200	134000
SS	OA	CD	SP.F	SA200	1290.32	0.29	38800	134000
SS	OA	CD	SP.F	SA200	1290.32	0.26	34800	134000
SS	OA	CD	SP.F	SA200	1290.32	0.32	42400	134000
SS	OA	CD	SP.F	SA200	1290.32	0.33	44200	134000
SS	OA	CD	SP.F	SA200	1290.32	0.3	40800	134000
SS	OA	CD	SP.F	SA200	1290.32	0.37	49400	134000
SS	OA	CD	SP.F	SA200	1290.32	0.16	21500	134000
SS	OA	CD	SP.F	SA200	1290.32	0.13	16800	134000
SS	OA	CD	SP.F	SA200	1290.32	0.14	19400	134000
SS	OA	CD	SP.F	SA350	2258.06	0.26	35300	134000
SS	OA	CD	SP.F	SA350	2258.06	0.23	30600	134000
SS	OA	CD	SP.F	SA350	2258.06	0.26	35300	134000
SS	OA	CD	SP.F	SA350	2258.06	0.29	38200	134000
SS	OA	CD	SP.F	SA350	2258.06	0.25	34000	134000
SS	OA	CD	SP.F	SA350	2258.06	0.18	23900	134000
SS	OA	CD	SP.F	SA350	2258.06	0.23	30600	134000
SS	OA	CD	SP.F	SA350	2258.06	0.22	29900	134000
SS	OA	CD	SP.F	SA350	2258.06	0.25	33500	134000
SS	OA	CD	SP.F	SA050	322.58	0.28	37800	135000
SS	OA	CD	SP.F	SA050	322.58	0.27	36100	135000
SS	OA	CD	SP.F	SA050	322.58	0.27	36100	135000
SS	OA	CD	SP.F	SA050	322.58	0.22	29100	135000
SS	OA	CD	SP.F	SA050	322.58	0.21	27900	135000
SS	OA	CD	SP.F	SA050	322.58	0.18	24600	135000
SS	OA	CD	SP.F	SA050	322.58	0.3	40500	135000
SS	OA	CD	SP.F	SA050	322.58	0.29	39200	135000
SS	OA	CD	SP.F	SA050	322.58	0.27	36500	135000
SS	OA	CD	SP.F	SA100	645.16	0.33	44500	135000
SS	OA	CD	SP.F	SA100	645.16	0.26	35700	135000
SS	OA	CD	SP.F	SA100	645.16	0.26	35000	135000
SS	OA	CD	SP.F	SA100	645.16	0.58	78000	135000
SS	OA	CD	SP.F	SA100	645.16	0.45	60500	135000
SS	OA	CD	SP.F	SA100	645.16	0.44	60000	135000
SS	OA	CD	SP.F	SA100	645.16	0.35	47700	135000
SS	OA	CD	SP.F	SA100	645.16	0.39	52200	135000
SS	OA	CD	SP.F	SA100	645.16	0.39	52200	135000
SS	OA	CD	SP.F	SA200	1290.32	0.28	37600	135000
SS	OA	CD	SP.F	SA200	1290.32	0.25	34300	135000
SS	OA	CD	SP.F	SA200	1290.32	0.25	34300	135000
SS	OA	CD	SP.F	SA200	1290.32	0.19	25800	135000
SS	OA	CD	SP.F	SA200	1290.32	0.16	21300	135000
SS	OA	CD	SP.F	SA200	1290.32	0.15	20500	135000
SS	OA	CD	SP.F	SA200	1290.32	0.48	64400	135000
SS	OA	CD	SP.F	SA200	1290.32	0.4	53600	135000
SS	OA	CD	SP.F	SA200	1290.32	0.41	55400	135000
SS	OA	CD	SP.F	SA350	2258.06	0.3	40000	135000
SS	OA	CD	SP.F	SA350	2258.06	0.27	36400	135000
SS	OA	CD	SP.F	SA350	2258.06	0.29	39200	135000
SS	OA	CD	SP.F	SA350	2258.06	0.22	29700	135000
SS	OA	CD	SP.F	SA350	2258.06	0.25	34200	135000
SS	OA	CD	SP.F	SA350	2258.06	0.26	35100	135000
SS	OA	CD	SP.F	SA350	2258.06	0.18	24600	135000
SS	OA	CD	SP.F	SA350	2258.06	0.18	24600	135000
SS	OA	CD	SP.F	SA350	2258.06	0.23	30800	135000
SS	OA	CD	SP.S	SA050	322.58	0.21	29300	138000
SS	OA	CD	SP.S	SA050	322.58	0.21	29300	138000
SS	OA	CD	SP.S	SA050	322.58	0.25	34700	138000
SS	OA	CD	SP.S	SA050	322.58	0.31	42400	138000
SS	OA	CD	SP.S	SA050	322.58	0.21	29000	138000
SS	OA	CD	SP.S	SA050	322.58	0.22	29800	138000
SS	OA	CD	SP.S	SA050	322.58	0.2	27300	138000
SS	OA	CD	SP.S	SA050	322.58	0.19	26000	138000
SS	OA	CD	SP.S	SA050	322.58	0.19	25600	138000
SS	OA	CD	SP.S	SA100	645.16	0.28	38500	138000
SS	OA	CD	SP.S	SA100	645.16	0.28	38000	138000
SS	OA	CD	SP.S	SA100	645.16	0.27	36500	138000
SS	OA	CD	SP.S	SA100	645.16	0.21	28500	138000
SS	OA	CD	SP.S	SA100	645.16	0.15	20200	138000
SS	OA	CD	SP.S	SA100	645.16	0.13	17900	138000
SS	OA	CD	SP.S	SA100	645.16	0.13	17200	138000
SS	OA	CD	SP.S	SA100	645.16	0.13	17200	138000
SS	OA	CD	SP.S	SA100	645.16	0.08	10500	138000
SS	OA	CD	SP.S	SA200	1290.32	0.13	18500	138000
SS	OA	CD	SP.S	SA200	1290.32	0.14	19400	138000
SS	OA	CD	SP.S	SA200	1290.32	0.12	16300	138000
SS	OA	CD	SP.S	SA200	1290.32	0.19	25900	138000
SS	OA	CD	SP.S	SA200	1290.32	0.15	20700	138000
SS	OA	CD	SP.S	SA200	1290.32	0.18	25400	138000
SS	OA	CD	SP.S	SA200	1290.32	0.23	32000	138000
SS	OA	CD	SP.S	SA200	1290.32	0.21	28700	138000
SS	OA	CD	SP.S	SA200	1290.32	0.22	30800	138000
SS	OA	CD	SP.S	SA350	2258.06	0.19	26400	138000
SS	OA	CD	SP.S	SA350	2258.06	0.16	22100	138000
SS	OA	CD	SP.S	SA350	2258.06	0.18	24500	138000
SS	OA	CD	SP.S	SA350	2258.06	0.23	31900	138000
SS	OA	CD	SP.S	SA350	2258.06	0.21	28900	138000
SS	OA	CD	SP.S	SA350	2258.06	0.13	17600	138000
SS	OA	CD	SP.S	SA350	2258.06	0.07	9680	138000
SS	OA	CD	SP.S	SA350	2258.06	0.06	8320	138000
SS	OA	CD	SP.S	SA350	2258.06	0.06	7960	138000
SS	OA	CD	SP.S	SA050	322.58	0.23	29000	128000
SS	OA	CD	SP.S	SA050	322.58	0.16	20700	128000
SS	OA	CD	SP.S	SA050	322.58	0.17	22000	128000
SS	OA	CD	SP.S	SA050	322.58	0.22	27900	128000
SS	OA	CD	SP.S	SA050	322.58	0.22	27900	128000
SS	OA	CD	SP.S	SA050	322.58	0.22	27900	128000
SS	OA	CD	SP.S	SA050	322.58	0.26	32600	128000
SS	OA	CD	SP.S	SA050	322.58	0.22	28300	128000
SS	OA	CD	SP.S	SA050	322.58	0.18	22600	128000
SS	OA	CD	SP.S	SA100	645.16	0.11	13600	128000
SS	OA	CD	SP.S	SA100	645.16	0.12	15500	128000
SS	OA	CD	SP.S	SA100	645.16	0.16	20200	128000
SS	OA	CD	SP.S	SA100	645.16	0.35	44200	128000
SS	OA	CD	SP.S	SA100	645.16	0.25	32500	128000
SS	OA	CD	SP.S	SA100	645.16	0.26	33000	128000
SS	OA	CD	SP.S	SA100	645.16	0.16	20200	128000
SS	OA	CD	SP.S	SA100	645.16	0.16	20700	128000
SS	OA	CD	SP.S	SA100	645.16	0.13	16600	128000
SS	OA	CD	SP.S	SA200	1290.32	0.12	11800	96000
SS	OA	CD	SP.S	SA200	1290.32	0.12	11300	96000
SS	OA	CD	SP.S	SA200	1290.32	0.13	12200	96000
SS	OA	CD	SP.S	SA200	1290.32	0.14	18000	128000
SS	OA	CD	SP.S	SA200	1290.32	0.17	21600	128000
SS	OA	CD	SP.S	SA200	1290.32	0.19	24500	128000
SS	OA	CD	SP.S	SA200	1290.32	0.13	16100	128000
SS	OA	CD	SP.S	SA200	1290.32	0.11	14300	128000
SS	OA	CD	SP.S	SA200	1290.32	0.13	16600	128000
SS	OA	CD	SP.S	SA350	2258.06	0.13	17200	128000
SS	OA	CD	SP.S	SA350	2258.06	0.16	20200	128000
SS	OA	CD	SP.S	SA350	2258.06	0.16	20200	128000
SS	OA	CD	SP.S	SA350	2258.06	0.02	2520	128000
SS	OA	CD	SP.S	SA350	2258.06	0.02	2560	128000
SS	OA	CD	SP.S	SA350	2258.06	0.02	1960	128000
SS	OA	CD	SP.S	SA350	2258.06	0.21	26500	128000
SS	OA	CD	SP.S	SA350	2258.06	0.21	26900	128000
SS	OA	CD	SP.S	SA350	2258.06	0.14	18500	128000
SS	OA	CD	SP.S	SA050	322.58	0.14	14300	99200
SS	OA	CD	SP.S	SA050	322.58	0.14	14300	99200
SS	OA	CD	SP.S	SA050	322.58	0.15	14700	99200
SS	OA	CD	SP.S	SA050	322.58	0.06	6300	99200
SS	OA	CD	SP.S	SA050	322.58	0.07	7420	99200
SS	OA	CD	SP.S	SA050	322.58	0.08	7450	99200
SS	OA	CD	SP.S	SA050	322.58	0.19	18400	99200
SS	OA	CD	SP.S	SA050	322.58	0.22	22000	99200
SS	OA	CD	SP.S	SA050	322.58	0.22	21600	99200
SS	OA	CD	SP.S	SA100	645.16	0.13	13000	99200
SS	OA	CD	SP.S	SA100	645.16	0.18	18300	99200
SS	OA	CD	SP.S	SA100	645.16	0.14	14300	99200
SS	OA	CD	SP.S	SA100	645.16	0.11	11100	99200
SS	OA	CD	SP.S	SA100	645.16	0.11	10600	99200
SS	OA	CD	SP.S	SA100	645.16	0.09	8800	99200
SS	OA	CD	SP.S	SA100	645.16	0.13	13000	99200
SS	OA	CD	SP.S	SA100	645.16	0.18	18100	99200
SS	OA	CD	SP.S	SA100	645.16	0.15	15200	99200
SS	OA	CD	SP.S	SA200	1290.32	0.16	16000	99200
SS	OA	CD	SP.S	SA200	1290.32	0.16	15600	99200
SS	OA	CD	SP.S	SA200	1290.32	0.16	15600	99200
SS	OA	CD	SP.S	SA200	1290.32	0.08	7650	99200
SS	OA	CD	SP.S	SA200	1290.32	0.07	6970	99200
SS	OA	CD	SP.S	SA200	1290.32	0.02	2450	99200
SS	OA	CD	SP.S	SA200	1290.32	0.18	17600	99200
SS	OA	CD	SP.S	SA200	1290.32	0.21	21300	99200
SS	OA	CD	SP.S	SA200	1290.32	0.21	20900	99200
SS	OA	CD	SP.S	SA350	2258.06	0.13	12600	99200
SS	OA	CD	SP.S	SA350	2258.06	0.1	9450	99200
SS	OA	CD	SP.S	SA350	2258.06	0.17	16700	99200
SS	OA	CD	SP.S	SA350	2258.06	0.1	9860	99200
SS	OA	CD	SP.S	SA350	2258.06	0.11	11100	99200
SS	OA	CD	SP.S	SA350	2258.06	0.12	11900	99200
SS	OA	CD	SP.S	SA350	2258.06	0.09	8920	99200
SS	OA	CD	SP.S	SA350	2258.06	0.09	8550	99200
SS	OA	CD	SP.S	SA350	2258.06	0.09	9030	99200
SS	OA	VRE	SP.F	SA050	322.58	0.15	14900	99700
SS	OA	VRE	SP.F	SA050	322.58	0.14	13600	99700
SS	OA	VRE	SP.F	SA050	322.58	0.06	6050	99700
SS	OA	VRE	SP.F	SA050	322.58	0.21	21200	99700
SS	OA	VRE	SP.F	SA050	322.58	0.17	16900	99700
SS	OA	VRE	SP.F	SA050	322.58	0.16	16000	99700
SS	OA	VRE	SP.F	SA050	322.58	0.19	18900	99700
SS	OA	VRE	SP.F	SA050	322.58	0.12	11700	99700
SS	OA	VRE	SP.F	SA050	322.58	0.13	13300	99700
SS	OA	VRE	SP.F	SA100	645.16	0.19	18500	99700
SS	OA	VRE	SP.F	SA100	645.16	0.12	12300	99700
SS	OA	VRE	SP.F	SA100	645.16	0.23	23300	99700
SS	OA	VRE	SP.F	SA100	645.16	0.1	10400	99700
SS	OA	VRE	SP.F	SA100	645.16	0.18	17600	99700
SS	OA	VRE	SP.F	SA100	645.16	0.18	17600	99700
SS	OA	VRE	SP.F	SA100	645.16	0.06	6480	99700
SS	OA	VRE	SP.F	SA100	645.16	0.05	5380	99700
SS	OA	VRE	SP.F	SA100	645.16	0.07	6770	99700
SS	OA	VRE	SP.F	SA200	1290.32	0.08	7990	99700
SS	OA	VRE	SP.F	SA200	1290.32	0.09	8930	99700
SS	OA	VRE	SP.F	SA200	1290.32	0.1	9960	99700
SS	OA	VRE	SP.F	SA200	1290.32	0.05	4790	99700
SS	OA	VRE	SP.F	SA200	1290.32	0.04	4420	99700
SS	OA	VRE	SP.F	SA200	1290.32	0.03	3340	99700
SS	OA	VRE	SP.F	SA200	1290.32	0.15	15200	99700
SS	OA	VRE	SP.F	SA200	1290.32	0.15	15200	99700
SS	OA	VRE	SP.F	SA200	1290.32	0.16	16100	99700
SS	OA	VRE	SP.F	SA350	2258.06	0.05	5240	99700
SS	OA	VRE	SP.F	SA350	2258.06	0.05	5010	99700
SS	OA	VRE	SP.F	SA350	2258.06	0.05	5290	99700
SS	OA	VRE	SP.F	SA350	2258.06	0.05	4970	99700
SS	OA	VRE	SP.F	SA350	2258.06	0.05	4690	99700
SS	OA	VRE	SP.F	SA350	2258.06	0.03	3360	99700
SS	OA	VRE	SP.F	SA350	2258.06	0.04	4280	99700
SS	OA	VRE	SP.F	SA350	2258.06	0.06	5870	99700
SS	OA	VRE	SP.F	SA350	2258.06	0.05	4820	99700
SS	OA	VRE	SP.S	SA050	322.58	0.12	12800	105000
SS	OA	VRE	SP.S	SA050	322.58	0.13	14000	105000
SS	OA	VRE	SP.S	SA050	322.58	0.1	10400	105000
SS	OA	VRE	SP.S	SA050	322.58	0.15	15500	105000
SS	OA	VRE	SP.S	SA050	322.58	0.14	14700	105000
SS	OA	VRE	SP.S	SA050	322.58	0.16	16400	105000
SS	OA	VRE	SP.S	SA050	322.58	0.13	13600	105000
SS	OA	VRE	SP.S	SA050	322.58	0.14	15000	105000
SS	OA	VRE	SP.S	SA050	322.58	0.16	17200	105000
SS	OA	VRE	SP.S	SA100	645.16	0.04	4450	105000
SS	OA	VRE	SP.S	SA100	645.16	0.04	3910	105000
SS	OA	VRE	SP.S	SA100	645.16	0.04	3860	105000
SS	OA	VRE	SP.S	SA100	645.16	0.08	8300	105000
SS	OA	VRE	SP.S	SA100	645.16	0.09	9890	105000
SS	OA	VRE	SP.S	SA100	645.16	0.05	5710	105000
SS	OA	VRE	SP.S	SA100	645.16	0.05	5590	105000
SS	OA	VRE	SP.S	SA100	645.16	0.06	6030	105000
SS	OA	VRE	SP.S	SA100	645.16	0.06	6030	105000
SS	OA	VRE	SP.S	SA200	1290.32	0.03	2880	105000
SS	OA	VRE	SP.S	SA200	1290.32	0.03	2640	105000
SS	OA	VRE	SP.S	SA200	1290.32	0.03	2880	105000
SS	OA	VRE	SP.S	SA200	1290.32	0.04	4140	105000
SS	OA	VRE	SP.S	SA200	1290.32	0.05	5540	105000
SS	OA	VRE	SP.S	SA200	1290.32	0.05	5410	105000
SS	OA	VRE	SP.S	SA200	1290.32	0.02	1680	105000
SS	OA	VRE	SP.S	SA200	1290.32	0.02	1800	105000
SS	OA	VRE	SP.S	SA200	1290.32	0.01	1070	105000
SS	OA	VRE	SP.S	SA350	2258.06	0.06	5850	105000
SS	OA	VRE	SP.S	SA350	2258.06	0.07	7840	105000
SS	OA	VRE	SP.S	SA350	2258.06	0.06	6790	105000
SS	OA	VRE	SP.S	SA350	2258.06	0.04	4460	105000
SS	OA	VRE	SP.S	SA350	2258.06	0.01	1270	105000
SS	OA	VRE	SP.S	SA350	2258.06	0.05	5440	105000
SS	OA	VRE	SP.S	SA350	2258.06	0.02	2300	105000
SS	OA	VRE	SP.S	SA350	2258.06	0.02	2520	105000
SS	OA	VRE	SP.S	SA350	2258.06	0.04	3830	105000
SS	OA	VRE	SP.S	SA050	322.58	0.11	9630	85900
SS	OA	VRE	SP.S	SA050	322.58	0.13	11400	85900
SS	OA	VRE	SP.S	SA050	322.58	0.12	10300	85900
SS	OA	VRE	SP.S	SA050	322.58	0.12	10700	85900
SS	OA	VRE	SP.S	SA050	322.58	0.13	10800	85900
SS	OA	VRE	SP.S	SA050	322.58	0.13	11000	85900
SS	OA	VRE	SP.S	SA050	322.58	0.08	7000	85900
SS	OA	VRE	SP.S	SA050	322.58	0.06	5460	85900
SS	OA	VRE	SP.S	SA050	322.58	0.07	6290	85900
SS	OA	VRE	SP.S	SA100	645.16	0.1	8540	85900
SS	OA	VRE	SP.S	SA100	645.16	0.07	6380	85900
SS	OA	VRE	SP.S	SA100	645.16	0.09	7300	85900
SS	OA	VRE	SP.S	SA100	645.16	0.09	7450	85900
SS	OA	VRE	SP.S	SA100	645.16	0.08	6810	85900
SS	OA	VRE	SP.S	SA100	645.16	0.07	6160	85900
SS	OA	VRE	SP.S	SA100	645.16	0.14	11900	85900
SS	OA	VRE	SP.S	SA100	645.16	0.15	12800	85900
SS	OA	VRE	SP.S	SA100	645.16	0.14	12300	85900
SS	OA	VRE	SP.S	SA200	1290.32	0.08	7260	85900
SS	OA	VRE	SP.S	SA200	1290.32	0.09	7420	85900
SS	OA	VRE	SP.S	SA200	1290.32	0.09	7950	85900
SS	OA	VRE	SP.S	SA200	1290.32	0.02	2140	85900
SS	OA	VRE	SP.S	SA200	1290.32	0.04	3780	85900
SS	OA	VRE	SP.S	SA200	1290.32	0.05	4620	85900
SS	OA	VRE	SP.S	SA200	1290.32	0.14	11900	85900
SS	OA	VRE	SP.S	SA200	1290.32	0.16	13900	85900
SS	OA	VRE	SP.S	SA200	1290.32	0.12	10300	85900
SS	OA	VRE	SP.S	SA350	2258.06	0.04	3010	85900
SS	OA	VRE	SP.S	SA350	2258.06	0.03	2800	85900
SS	OA	VRE	SP.S	SA350	2258.06	0.03	2710	85900
SS	OA	VRE	SP.S	SA350	2258.06	0.04	3610	85900
SS	OA	VRE	SP.S	SA350	2258.06	0.06	4760	85900
SS	OA	VRE	SP.S	SA350	2258.06	0.06	4840	85900
SS	OA	VRE	SP.S	SA350	2258.06	0.09	7490	85900
SS	OA	VRE	SP.S	SA350	2258.06	0.08	7300	85900
SS	OA	VRE	SP.S	SA350	2258.06	0.1	8980	85900
SS	OA	VRE	SP.F	SA050	322.58	0.38	30600	80500
SS	OA	VRE	SP.F	SA050	322.58	0.26	21000	80500
SS	OA	VRE	SP.F	SA050	322.58	0.46	37200	80500
SS	OA	VRE	SP.F	SA050	322.58	0.27	21600	80500
SS	OA	VRE	SP.F	SA050	322.58	0.29	23000	80500
SS	OA	VRE	SP.F	SA050	322.58	0.29	23500	80500
SS	OA	VRE	SP.F	SA050	322.58	0.21	16900	80500
SS	OA	VRE	SP.F	SA050	322.58	0.26	21200	80500
SS	OA	VRE	SP.F	SA050	322.58	0.3	24000	80500
SS	OA	VRE	SP.F	SA100	645.16	0.15	12000	80500
SS	OA	VRE	SP.F	SA100	645.16	0.15	12500	80500
SS	OA	VRE	SP.F	SA100	645.16	0.17	13400	80500
SS	OA	VRE	SP.F	SA100	645.16	0.13	10400	80500
SS	OA	VRE	SP.F	SA100	645.16	0.13	10400	80500
SS	OA	VRE	SP.F	SA100	645.16	0.12	9790	80500
SS	OA	VRE	SP.F	SA100	645.16	0.19	15300	80500
SS	OA	VRE	SP.F	SA100	645.16	0.28	22500	80500
SS	OA	VRE	SP.F	SA100	645.16	0.17	13500	80500
SS	OA	VRE	SP.F	SA200	1290.32	0.05	4220	80500
SS	OA	VRE	SP.F	SA200	1290.32	0.06	4660	80500
SS	OA	VRE	SP.F	SA200	1290.32	0.06	4660	80500
SS	OA	VRE	SP.F	SA200	1290.32	0.09	6970	80500
SS	OA	VRE	SP.F	SA200	1290.32	0.08	6530	80500
SS	OA	VRE	SP.F	SA200	1290.32	0.09	7130	80500
SS	OA	VRE	SP.F	SA200	1290.32	0.12	9540	80500
SS	OA	VRE	SP.F	SA200	1290.32	0.07	5300	80500
SS	OA	VRE	SP.F	SA200	1290.32	0.09	7420	80500
SS	OA	VRE	SP.F	SA350	2258.06	0.11	9160	80500
SS	OA	VRE	SP.F	SA350	2258.06	0.11	9260	80500
SS	OA	VRE	SP.F	SA350	2258.06	0.11	8670	80500
SS	OA	VRE	SP.F	SA350	2258.06	0.12	9650	80500
SS	OA	VRE	SP.F	SA350	2258.06	0.15	11800	80500
SS	OA	VRE	SP.F	SA350	2258.06	0.11	8900	80500
SS	OA	VRE	SP.F	SA350	2258.06	0.1	7830	80500
SS	OA	VRE	SP.F	SA350	2258.06	0.1	7780	80500
SS	OA	VRE	SP.F	SA350	2258.06	0.11	8860	80500
SS	OA	VRE	SP.S	SA050	322.58	0.15	13000	86400
SS	OA	VRE	SP.S	SA050	322.58	0.16	14000	86400
SS	OA	VRE	SP.S	SA050	322.58	0.17	14500	86400
SS	OA	VRE	SP.S	SA050	322.58	0.12	10100	86400
SS	OA	VRE	SP.S	SA050	322.58	0.09	7840	86400
SS	OA	VRE	SP.S	SA050	322.58	0.08	6720	86400
SS	OA	VRE	SP.S	SA050	322.58	0.04	3100	86400
SS	OA	VRE	SP.S	SA050	322.58	0.11	9300	86400
SS	OA	VRE	SP.S	SA050	322.58	0.07	6200	86400
SS	OA	VRE	SP.S	SA100	645.16	0.12	10500	86400
SS	OA	VRE	SP.S	SA100	645.16	0.09	7500	86400
SS	OA	VRE	SP.S	SA100	645.16	0.1	9000	86400
SS	OA	VRE	SP.S	SA100	645.16	0.02	1490	86400
SS	OA	VRE	SP.S	SA100	645.16	0.01	1210	86400
SS	OA	VRE	SP.S	SA100	645.16	0.02	1380	86400
SS	OA	VRE	SP.S	SA100	645.16	0.01	1180	86400
SS	OA	VRE	SP.S	SA100	645.16	0.02	1470	86400
SS	OA	VRE	SP.S	SA100	645.16	0.02	1520	86400
SS	OA	VRE	SP.S	SA200	1290.32	0.03	2690	86400
SS	OA	VRE	SP.S	SA200	1290.32	0.03	2500	86400
SS	OA	VRE	SP.S	SA200	1290.32	0.02	1780	86400
SS	OA	VRE	SP.S	SA200	1290.32	0.05	4480	86400
SS	OA	VRE	SP.S	SA200	1290.32	0.05	4210	86400
SS	OA	VRE	SP.S	SA200	1290.32	0.05	4050	86400
SS	OA	VRE	SP.S	SA200	1290.32	0.04	3300	86400
SS	OA	VRE	SP.S	SA200	1290.32	0.03	2750	86400
SS	OA	VRE	SP.S	SA200	1290.32	0.03	2200	86400
SS	OA	VRE	SP.S	SA350	2258.06	0.06	4840	86400
SS	OA	VRE	SP.S	SA350	2258.06	0.05	4700	86400
SS	OA	VRE	SP.S	SA350	2258.06	0.05	4230	86400
SS	OA	VRE	SP.S	SA350	2258.06	0.05	4230	86400
SS	OA	VRE	SP.S	SA350	2258.06	0.04	3620	86400
SS	OA	VRE	SP.S	SA350	2258.06	0.03	2960	86400
SS	OA	VRE	SP.S	SA350	2258.06	0.05	4490	86400
SS	OA	VRE	SP.S	SA350	2258.06	0.05	4440	86400
SS	OA	VRE	SP.S	SA350	2258.06	0.04	3830	86400
SS	OA	VRE	SP.F	SA050	322.58	0.06	5250	87500
SS	OA	VRE	SP.F	SA050	322.58	0.08	6660	87500
SS	OA	VRE	SP.F	SA050	322.58	0.06	5620	87500
SS	OA	VRE	SP.F	SA050	322.58	0.12	10200	87500
SS	OA	VRE	SP.F	SA050	322.58	0.11	9720	87500
SS	OA	VRE	SP.F	SA050	322.58	0.12	10700	87500
SS	OA	VRE	SP.F	SA050	322.58	0.12	10700	87500
SS	OA	VRE	SP.F	SA050	322.58	0.12	10800	87500
SS	OA	VRE	SP.F	SA050	322.58	0.12	10100	87500
SS	OA	VRE	SP.F	SA100	645.16	0.07	5710	87500
SS	OA	VRE	SP.F	SA100	645.16	0.06	5200	87500
SS	OA	VRE	SP.F	SA100	645.16	0.06	5510	87500
SS	OA	VRE	SP.F	SA100	645.16	0.06	5620	87500
SS	OA	VRE	SP.F	SA100	645.16	0.06	5420	87500
SS	OA	VRE	SP.F	SA100	645.16	0.07	5710	87500
SS	OA	VRE	SP.F	SA100	645.16	0.05	4800	87500
SS	OA	VRE	SP.F	SA100	645.16	0.05	4660	87500
SS	OA	VRE	SP.F	SA100	645.16	0.06	5180	87500
SS	OA	VRE	SP.F	SA200	1290.32	0.06	5320	87500
SS	OA	VRE	SP.F	SA200	1290.32	0.07	5980	87500
SS	OA	VRE	SP.F	SA200	1290.32	0.06	5630	87500
SS	OA	VRE	SP.F	SA200	1290.32	0.1	8970	87500
SS	OA	VRE	SP.F	SA200	1290.32	0.1	8830	87500
SS	OA	VRE	SP.F	SA200	1290.32	0.08	7220	87500
SS	OA	VRE	SP.F	SA200	1290.32	0.04	3220	87500
SS	OA	VRE	SP.F	SA200	1290.32	0.03	2980	87500
SS	OA	VRE	SP.F	SA200	1290.32	0.03	2740	87500
SS	OA	VRE	SP.F	SA350	2258.06	0.09	7480	87500
SS	OA	VRE	SP.F	SA350	2258.06	0.08	7300	87500
SS	OA	VRE	SP.F	SA350	2258.06	0.09	7960	87500
SS	OA	VRE	SP.F	SA350	2258.06	0.06	5250	87500
SS	OA	VRE	SP.F	SA350	2258.06	0.07	5990	87500
SS	OA	VRE	SP.F	SA350	2258.06	0.06	5140	87500
SS	OA	VRE	SP.F	SA350	2258.06	0.22	19500	87500
SS	OA	VRE	SP.F	SA350	2258.06	0.14	12500	87500
SS	OA	VRE	SP.F	SA350	2258.06	0.17	15000	87500
SS	OA	MRSA	SP.F	SA050	322.58	0.17	8670	50700
SS	OA	MRSA	SP.F	SA050	322.58	0.18	9020	50700
SS	OA	MRSA	SP.F	SA050	322.58	0.16	8050	50700
SS	OA	MRSA	SP.F	SA050	322.58	0.15	7760	50700
SS	OA	MRSA	SP.F	SA050	322.58	0.15	7480	50700
SS	OA	MRSA	SP.F	SA050	322.58	0.14	7210	50700
SS	OA	MRSA	SP.F	SA050	322.58	0.13	6630	50700
SS	OA	MRSA	SP.F	SA050	322.58	0.15	7370	50700
SS	OA	MRSA	SP.F	SA050	322.58	0.14	7000	50700
SS	OA	MRSA	SP.F	SA100	645.16	0.1	4900	50700
SS	OA	MRSA	SP.F	SA100	645.16	0.11	5750	50700
SS	OA	MRSA	SP.F	SA100	645.16	0.08	4150	50700
SS	OA	MRSA	SP.F	SA100	645.16	0.09	4390	50700
SS	OA	MRSA	SP.F	SA100	645.16	0.09	4390	50700
SS	OA	MRSA	SP.F	SA100	645.16	0.08	4130	50700
SS	OA	MRSA	SP.F	SA100	645.16	0.11	5410	50700
SS	OA	MRSA	SP.F	SA100	645.16	0.09	4390	50700
SS	OA	MRSA	SP.F	SA100	645.16	0.1	5250	50700
SS	OA	MRSA	SP.F	SA200	1290.32	0.07	3550	50700
SS	OA	MRSA	SP.F	SA200	1290.32	0.07	3700	50700
SS	OA	MRSA	SP.F	SA200	1290.32	0.06	3070	50700
SS	OA	MRSA	SP.F	SA200	1290.32	0.06	3270	50700
SS	OA	MRSA	SP.F	SA200	1290.32	0.07	3480	50700
SS	OA	MRSA	SP.F	SA200	1290.32	0.06	3100	50700
SS	OA	MRSA	SP.F	SA200	1290.32	0.07	3610	50700
SS	OA	MRSA	SP.F	SA200	1290.32	0.06	3140	50700
SS	OA	MRSA	SP.F	SA200	1290.32	0.06	3140	50700
SS	OA	MRSA	SP.F	SA350	2258.06	0.06	2820	50700
SS	OA	MRSA	SP.F	SA350	2258.06	0.05	2770	50700
SS	OA	MRSA	SP.F	SA350	2258.06	0.05	2680	50700
SS	OA	MRSA	SP.F	SA350	2258.06	0.08	4020	50700
SS	OA	MRSA	SP.F	SA350	2258.06	0.06	3140	50700
SS	OA	MRSA	SP.F	SA350	2258.06	0.08	4170	50700
SS	OA	MRSA	SP.F	SA350	2258.06	0.07	3310	50700
SS	OA	MRSA	SP.F	SA350	2258.06	0.07	3530	50700
SS	OA	MRSA	SP.F	SA350	2258.06	0.06	2970	50700
SS	OA	MRSA	SP.S	SA050	322.58	0.11	3900	36900
SS	OA	MRSA	SP.S	SA050	322.58	0.13	4700	36900
SS	OA	MRSA	SP.S	SA050	322.58	0.09	3360	36900
SS	OA	MRSA	SP.S	SA050	322.58	0.1	3710	36900
SS	OA	MRSA	SP.S	SA050	322.58	0.13	4660	36900
SS	OA	MRSA	SP.S	SA050	322.58	0.12	4450	36900
SS	OA	MRSA	SP.S	SA050	322.58	0.11	4030	36900
SS	OA	MRSA	SP.S	SA050	322.58	0.1	3760	36900
SS	OA	MRSA	SP.S	SA050	322.58	0.08	3020	36900
SS	OA	MRSA	SP.S	SA100	645.16	0.13	4780	36900
SS	OA	MRSA	SP.S	SA100	645.16	0.12	4600	36900
SS	OA	MRSA	SP.S	SA100	645.16	0.15	5470	36900
SS	OA	MRSA	SP.S	SA100	645.16	0.05	1760	36900
SS	OA	MRSA	SP.S	SA100	645.16	0.05	1850	36900
SS	OA	MRSA	SP.S	SA100	645.16	0.05	1850	36900
SS	OA	MRSA	SP.S	SA100	645.16	0.03	1220	36900
SS	OA	MRSA	SP.S	SA100	645.16	0.06	2160	36900
SS	OA	MRSA	SP.S	SA100	645.16	0.05	2020	36900
SS	OA	MRSA	SP.S	SA200	1290.32	0.06	2050	36900
SS	OA	MRSA	SP.S	SA200	1290.32	0.06	2280	36900
SS	OA	MRSA	SP.S	SA200	1290.32	0.06	2280	36900
SS	OA	MRSA	SP.S	SA200	1290.32	0.05	2000	36900
SS	OA	MRSA	SP.S	SA200	1290.32	0.05	1820	36900
SS	OA	MRSA	SP.S	SA200	1290.32	0.04	1600	36900
SS	OA	MRSA	SP.S	SA200	1290.32	0.06	2290	36900
SS	OA	MRSA	SP.S	SA200	1290.32	0.05	1720	36900
SS	OA	MRSA	SP.S	SA200	1290.32	0.05	2020	36900
SS	OA	MRSA	SP.S	SA350	2258.06	0.06	2290	36900
SS	OA	MRSA	SP.S	SA350	2258.06	0.06	2240	36900
SS	OA	MRSA	SP.S	SA350	2258.06	0.06	2290	36900
SS	OA	MRSA	SP.S	SA350	2258.06	0.07	2620	36900
SS	OA	MRSA	SP.S	SA350	2258.06	0.07	2570	36900
SS	OA	MRSA	SP.S	SA350	2258.06	0.02	570	36900
SS	OA	MRSA	SP.S	SA350	2258.06	0.05	2000	36900
SS	OA	MRSA	SP.S	SA350	2258.06	0.04	1460	36900
SS	OA	MRSA	SP.S	SA350	2258.06	0.05	1890	36900
SS	OA	MRSA	SP.F	SA050	322.58	0.08	8380	103000
SS	OA	MRSA	SP.F	SA050	322.58	0.08	8380	103000
SS	OA	MRSA	SP.F	SA050	322.58	0.09	8960	103000
SS	OA	MRSA	SP.F	SA050	322.58	0.07	7590	103000
SS	OA	MRSA	SP.F	SA050	322.58	0.08	8580	103000
SS	OA	MRSA	SP.F	SA050	322.58	0.06	6550	103000
SS	OA	MRSA	SP.F	SA050	322.58	0.05	5120	103000
SS	OA	MRSA	SP.F	SA050	322.58	0.05	5420	103000
SS	OA	MRSA	SP.F	SA050	322.58	0.06	6620	103000
SS	OA	MRSA	SP.F	SA100	645.16	0.05	5050	103000
SS	OA	MRSA	SP.F	SA100	645.16	0.05	5320	103000
SS	OA	MRSA	SP.F	SA100	645.16	0.05	5090	103000
SS	OA	MRSA	SP.F	SA100	645.16	0.05	5150	103000
SS	OA	MRSA	SP.F	SA100	645.16	0.05	4880	103000
SS	OA	MRSA	SP.F	SA100	645.16	0.04	4410	103000
SS	OA	MRSA	SP.F	SA100	645.16	0.04	4000	103000
SS	OA	MRSA	SP.F	SA100	645.16	0.04	4400	103000
SS	OA	MRSA	SP.F	SA100	645.16	0.05	4800	103000
SS	OA	MRSA	SP.F	SA200	1290.32	0.02	2430	103000
SS	OA	MRSA	SP.F	SA200	1290.32	0.02	2480	103000
SS	OA	MRSA	SP.F	SA200	1290.32	0.02	2320	103000
SS	OA	MRSA	SP.F	SA200	1290.32	0.02	1910	103000
SS	OA	MRSA	SP.F	SA200	1290.32	0.02	2170	103000
SS	OA	MRSA	SP.F	SA200	1290.32	0.02	1640	103000
SS	OA	MRSA	SP.F	SA200	1290.32	0.04	4130	103000
SS	OA	MRSA	SP.F	SA200	1290.32	0.04	3660	103000
SS	OA	MRSA	SP.F	SA200	1290.32	0.04	3870	103000
SS	OA	MRSA	SP.F	SA350	2258.06	0.03	2700	103000
SS	OA	MRSA	SP.F	SA350	2258.06	0.03	2940	103000
SS	OA	MRSA	SP.F	SA350	2258.06	0.02	2450	103000
SS	OA	MRSA	SP.F	SA350	2258.06	0.03	2650	103000
SS	OA	MRSA	SP.F	SA350	2258.06	0.02	2400	103000
SS	OA	MRSA	SP.F	SA350	2258.06	0.03	3480	103000
SS	OA	MRSA	SP.F	SA350	2258.06	0.02	2020	103000
SS	OA	MRSA	SP.F	SA350	2258.06	0.03	3180	103000
SS	OA	MRSA	SP.F	SA350	2258.06	0.03	3440	103000
SS	OA	MRSA	SP.S	SA050	322.58	0.1	2700	26100
SS	OA	MRSA	SP.S	SA050	322.58	0.1	2550	26100
SS	OA	MRSA	SP.S	SA050	322.58	0.12	3020	26100
SS	OA	MRSA	SP.S	SA050	322.58	0.25	6570	26100
SS	OA	MRSA	SP.S	SA050	322.58	0.21	5440	26100
SS	OA	MRSA	SP.S	SA050	322.58	0.19	4900	26100
SS	OA	MRSA	SP.S	SA050	322.58	0.1	2540	26100
SS	OA	MRSA	SP.S	SA050	322.58	0.08	2060	26100
SS	OA	MRSA	SP.S	SA050	322.58	0.11	2980	26100
SS	OA	MRSA	SP.S	SA100	645.16	0.14	3630	26100
SS	OA	MRSA	SP.S	SA100	645.16	0.17	4490	26100
SS	OA	MRSA	SP.S	SA100	645.16	0.15	3890	26100
SS	OA	MRSA	SP.S	SA100	645.16	0.13	3300	26100
SS	OA	MRSA	SP.S	SA100	645.16	0.1	2600	26100
SS	OA	MRSA	SP.S	SA100	645.16	0.09	2420	26100
SS	OA	MRSA	SP.S	SA100	645.16	0.06	1590	26100
SS	OA	MRSA	SP.S	SA100	645.16	0.03	885	26100
SS	OA	MRSA	SP.S	SA100	645.16	0.05	1420	26100
SS	OA	MRSA	SP.S	SA200	1290.32	0.03	900	26100
SS	OA	MRSA	SP.S	SA200	1290.32	0.02	650	26100
SS	OA	MRSA	SP.S	SA200	1290.32	0.04	1100	26100
SS	OA	MRSA	SP.S	SA200	1290.32	0.09	2430	26100
SS	OA	MRSA	SP.S	SA200	1290.32	0.09	2380	26100
SS	OA	MRSA	SP.S	SA200	1290.32	0.12	3080	26100
SS	OA	MRSA	SP.S	SA200	1290.32	0.05	1240	26100
SS	OA	MRSA	SP.S	SA200	1290.32	0.05	1300	26100
SS	OA	MRSA	SP.S	SA200	1290.32	0.06	1620	26100
SS	OA	MRSA	SP.S	SA350	2258.06	0.08	2000	26100
SS	OA	MRSA	SP.S	SA350	2258.06	0.09	2400	26100
SS	OA	MRSA	SP.S	SA350	2258.06	0.08	2150	26100
SS	OA	MRSA	SP.S	SA350	2258.06	0.02	504	26100
SS	OA	MRSA	SP.S	SA350	2258.06	0.02	630	26100
SS	OA	MRSA	SP.S	SA350	2258.06	0.06	1450	26100
SS	OA	MRSA	SP.F	SA050	322.58	0.04	1200	30800
SS	OA	MRSA	SP.F	SA050	322.58	0.04	1320	30800
SS	OA	MRSA	SP.F	SA050	322.58	0.06	1800	30800
SS	OA	MRSA	SP.F	SA050	322.58	0.03	798	30800
SS	OA	MRSA	SP.F	SA050	322.58	0.03	988	30800
SS	OA	MRSA	SP.F	SA050	322.58	0.03	1060	30800
SS	OA	MRSA	SP.F	SA050	322.58	0.04	1200	30800
SS	OA	MRSA	SP.F	SA050	322.58	0.05	1520	30800
SS	OA	MRSA	SP.F	SA050	322.58	0.03	1060	30800
SS	OA	MRSA	SP.F	SA100	645.16	0.02	644	30800
SS	OA	MRSA	SP.F	SA100	645.16	0.03	1010	30800
SS	OA	MRSA	SP.F	SA100	645.16	0.03	874	30800
SS	OA	MRSA	SP.F	SA100	645.16	0.05	1630	30800
SS	OA	MRSA	SP.F	SA100	645.16	0.06	1860	30800
SS	OA	MRSA	SP.F	SA100	645.16	0.08	2430	30800
SS	OA	MRSA	SP.F	SA100	645.16	0.05	1510	30800
SS	OA	MRSA	SP.F	SA100	645.16	0.05	1510	30800
SS	OA	MRSA	SP.F	SA100	645.16	0.04	1390	30800
SS	OA	MRSA	SP.F	SA200	1290.32	0.04	1320	30800
SS	OA	MRSA	SP.F	SA200	1290.32	0.03	880	30800
SS	OA	MRSA	SP.F	SA200	1290.32	0.02	770	30800
SS	OA	MRSA	SP.F	SA200	1290.32	0.03	960	30800
SS	OA	MRSA	SP.F	SA200	1290.32	0.05	1440	30800
SS	OA	MRSA	SP.F	SA200	1290.32	0.05	1480	30800
SS	OA	MRSA	SP.F	SA200	1290.32	0.03	1020	30800
SS	OA	MRSA	SP.F	SA200	1290.32	0.05	1430	30800
SS	OA	MRSA	SP.F	SA200	1290.32	0.04	1120	30800
SS	OA	MRSA	SP.F	SA350	2258.06	0.03	867	30800
SS	OA	MRSA	SP.F	SA350	2258.06	0.02	765	30800
SS	OA	MRSA	SP.F	SA350	2258.06	0.01	408	30800
SS	OA	MRSA	SP.F	SA350	2258.06	0	51	30800
SS	OA	MRSA	SP.F	SA350	2258.06	0	102	30800
SS	OA	MRSA	SP.F	SA350	2258.06	0	102	30800
SS	OA	MRSA	SP.F	SA350	2258.06	0.01	230	30800
SS	OA	MRSA	SP.F	SA350	2258.06	0.01	184	30800
SS	OA	MRSA	SP.F	SA350	2258.06	0.01	368	30800
SS	OA	MRSA	SP.S	SA050	322.58	0.05	1720	33100
SS	OA	MRSA	SP.S	SA050	322.58	0.07	2180	33100
SS	OA	MRSA	SP.S	SA050	322.58	0.05	1720	33100
SS	OA	MRSA	SP.S	SA050	322.58	0.05	1790	33100
SS	OA	MRSA	SP.S	SA050	322.58	0.05	1740	33100
SS	OA	MRSA	SP.S	SA050	322.58	0.02	728	33100
SS	OA	MRSA	SP.S	SA050	322.58	0.04	1220	33100
SS	OA	MRSA	SP.S	SA050	322.58	0.05	1690	33100
SS	OA	MRSA	SP.S	SA050	322.58	0.04	1410	33100
SS	OA	MRSA	SP.S	SA100	645.16	0.03	850	33100
SS	OA	MRSA	SP.S	SA100	645.16	0.02	500	33100
SS	OA	MRSA	SP.S	SA100	645.16	0.03	1000	33100
SS	OA	MRSA	SP.S	SA100	645.16	0.02	728	33100
SS	OA	MRSA	SP.S	SA100	645.16	0.03	936	33100
SS	OA	MRSA	SP.S	SA100	645.16	0.04	1350	33100
SS	OA	MRSA	SP.S	SA100	645.16	0.03	918	33100
SS	OA	MRSA	SP.S	SA100	645.16	0.02	765	33100
SS	OA	MRSA	SP.S	SA100	645.16	0.01	459	33100
SS	OA	MRSA	SP.S	SA200	1290.32	0.03	1020	33100
SS	OA	MRSA	SP.S	SA200	1290.32	0.03	969	33100
SS	OA	MRSA	SP.S	SA200	1290.32	0.04	1170	33100
SS	OA	MRSA	SP.S	SA200	1290.32	0.05	1800	33100
SS	OA	MRSA	SP.S	SA200	1290.32	0.06	1940	33100
SS	OA	MRSA	SP.S	SA200	1290.32	0.05	1760	33100
SS	OA	MRSA	SP.S	SA200	1290.32	0.04	1170	33100
SS	OA	MRSA	SP.S	SA200	1290.32	0.02	510	33100
SS	OA	MRSA	SP.S	SA200	1290.32	0.03	867	33100
SS	OA	MRSA	SP.S	SA350	2258.06	0.02	663	33100
SS	OA	MRSA	SP.S	SA350	2258.06	0.04	1430	33100
SS	OA	MRSA	SP.S	SA350	2258.06	0.03	969	33100
SS	OA	MRSA	SP.S	SA350	2258.06	0.03	1130	33100
SS	OA	MRSA	SP.S	SA350	2258.06	0.04	1270	33100
SS	OA	MRSA	SP.S	SA350	2258.06	0.04	1230	33100
SS	OA	MRSA	SP.S	SA350	2258.06	0.04	1160	33100
SS	OA	MRSA	SP.S	SA350	2258.06	0.06	1890	33100
SS	OA	MRSA	SP.S	SA350	2258.06	0.05	1650	33100
SS	OA	MRSA	SP.F	SA050	322.58	0.12	7380	60800
SS	OA	MRSA	SP.F	SA050	322.58	0.11	6810	60800
SS	OA	MRSA	SP.F	SA050	322.58	0.12	7020	60800
SS	OA	MRSA	SP.F	SA050	322.58	0.1	6200	60800
SS	OA	MRSA	SP.F	SA050	322.58	0.11	6490	60800
SS	OA	MRSA	SP.F	SA050	322.58	0.08	5120	60800
SS	OA	MRSA	SP.F	SA050	322.58	0.06	3620	60800
SS	OA	MRSA	SP.F	SA050	322.58	0.06	3950	60800
SS	OA	MRSA	SP.F	SA050	322.58	0.06	3810	60800
SS	OA	MRSA	SP.F	SA100	645.16	0.07	4160	60800
SS	OA	MRSA	SP.F	SA100	645.16	0.07	4100	60800
SS	OA	MRSA	SP.F	SA100	645.16	0.06	3780	60800
SS	OA	MRSA	SP.F	SA100	645.16	0.06	3800	60800
SS	OA	MRSA	SP.F	SA100	645.16	0.06	3700	60800
SS	OA	MRSA	SP.F	SA100	645.16	0.07	4150	60800
SS	OA	MRSA	SP.F	SA100	645.16	0.04	2250	60800
SS	OA	MRSA	SP.F	SA100	645.16	0.04	2480	60800
SS	OA	MRSA	SP.F	SA100	645.16	0.04	2220	60800
SS	OA	MRSA	SP.F	SA200	1290.32	0.04	2730	60800
SS	OA	MRSA	SP.F	SA200	1290.32	0.04	2730	60800
SS	OA	MRSA	SP.F	SA200	1290.32	0.04	2690	60800
SS	OA	MRSA	SP.F	SA200	1290.32	0.06	3530	60800
SS	OA	MRSA	SP.F	SA200	1290.32	0.06	3880	60800
SS	OA	MRSA	SP.F	SA200	1290.32	0.06	3880	60800
SS	OA	MRSA	SP.F	SA200	1290.32	0.03	1800	60800
SS	OA	MRSA	SP.F	SA200	1290.32	0.03	1930	60800
SS	OA	MRSA	SP.F	SA200	1290.32	0.03	1820	60800
SS	OA	MRSA	SP.F	SA350	2258.06	0.06	3430	60800
SS	OA	MRSA	SP.F	SA350	2258.06	0.07	4110	60800
SS	OA	MRSA	SP.F	SA350	2258.06	0.05	3120	60800
SS	OA	MRSA	SP.F	SA350	2258.06	0.09	5390	60800
SS	OA	MRSA	SP.F	SA350	2258.06	0.07	3960	60800
SS	OA	MRSA	SP.F	SA350	2258.06	0.09	5280	60800
SS	OA	MRSA	SP.F	SA350	2258.06	0.06	3850	60800
SS	OA	MRSA	SP.F	SA350	2258.06	0.07	4260	60800
SS	OA	MRSA	SP.F	SA350	2258.06	0.05	3220	60800
SS	OA	AB	SP.F	SA050	322.58	0.06	1900	31900
SS	OA	AB	SP.F	SA050	322.58	0.06	2020	31900
SS	OA	AB	SP.F	SA050	322.58	0.07	2120	31900
SS	OA	AB	SP.F	SA050	322.58	0.07	2140	31900
SS	OA	AB	SP.F	SA050	322.58	0.07	2150	31900
SS	OA	AB	SP.F	SA050	322.58	0.07	2250	31900
SS	OA	AB	SP.F	SA050	322.58	0.07	2300	31900
SS	OA	AB	SP.F	SA050	322.58	0.08	2440	31900
SS	OA	AB	SP.F	SA050	322.58	0.08	2500	31900
SS	OA	AB	SP.F	SA050	322.58	0.08	2550	31900
SS	OA	AB	SP.F	SA050	322.58	0.08	2700	31900
SS	OA	AB	SP.F	SA050	322.58	0.09	2730	31900
SS	OA	AB	SP.F	SA100	645.16	0.08	2430	31900
SS	OA	AB	SP.F	SA100	645.16	0.08	2520	31900
SS	OA	AB	SP.F	SA100	645.16	0.09	2910	31900
SS	OA	AB	SP.F	SA100	645.16	0.1	3150	31900
SS	OA	AB	SP.F	SA100	645.16	0.1	3180	31900
SS	OA	AB	SP.F	SA100	645.16	0.1	3180	31900
SS	OA	AB	SP.F	SA100	645.16	0.11	3430	31900
SS	OA	AB	SP.F	SA100	645.16	0.11	3500	31900
SS	OA	AB	SP.F	SA100	645.16	0.12	3690	31900
SS	OA	AB	SP.F	SA200	1290.32	0.04	1430	31900
SS	OA	AB	SP.F	SA200	1290.32	0.05	1530	31900
SS	OA	AB	SP.F	SA200	1290.32	0.05	1630	31900
SS	OA	AB	SP.F	SA200	1290.32	0.05	1680	31900
SS	OA	AB	SP.F	SA200	1290.32	0.06	1890	31900
SS	OA	AB	SP.F	SA200	1290.32	0.06	1870	31900
SS	OA	AB	SP.F	SA200	1290.32	0.06	1980	31900
SS	OA	AB	SP.F	SA200	1290.32	0.07	2240	31900
SS	OA	AB	SP.F	SA200	1290.32	0.07	2240	31900
SS	OA	AB	SP.F	SA200	1290.32	0.07	2340	31900
SS	OA	AB	SP.F	SA200	1290.32	0.05	1590	31900
SS	OA	AB	SP.F	SA200	1290.32	0.05	1640	31900
SS	OA	AB	SP.F	SA200	1290.32	0.06	1860	31900
SS	OA	AB	SP.F	SA200	1290.32	0.06	1960	31900
SS	OA	AB	SP.F	SA200	1290.32	0.07	2230	31900
SS	OA	AB	SP.F	SA200	1290.32	0.04	1200	31900
SS	OA	AB	SP.F	SA350	2258.06	0.11	3080	29300
SS	OA	AB	SP.F	SA350	2258.06	0.11	3130	29300
SS	OA	AB	SP.F	SA350	2258.06	0.12	3400	29300
SS	OA	AB	SP.F	SA350	2258.06	0.12	3590	29300
SS	OA	AB	SP.F	SA350	2258.06	0.13	3680	29300
SS	OA	AB	SP.F	SA350	2258.06	0.05	1480	29300
SS	OA	AB	SP.F	SA350	2258.06	0.05	1470	29300
SS	OA	AB	SP.F	SA350	2258.06	0.05	1440	29300
SS	OA	AB	SP.F	SA350	2258.06	0.05	1330	29300
SS	OA	AB	SP.F	SA350	2258.06	0.04	1120	29300
SS	OA	AB	SP.F	SA350	2258.06	0.05	1480	29300
SS	OA	AB	SP.F	SA350	2258.06	0.05	1460	29300
SS	OA	AB	SP.F	SA350	2258.06	0.05	1440	29300
SS	OA	AB	SP.F	SA350	2258.06	0.05	1390	29300
SS	OA	AB	SP.F	SA350	2258.06	0.04	1270	29300
SS	OA	VRE	SP.S	SA050	322.58	0.05	3960	80500
SS	OA	VRE	SP.S	SA050	322.58	0.05	3960	80500
SS	OA	VRE	SP.S	SA050	322.58	0.05	4140	80500
SS	OA	AB	SP.S	SA050	322.58	0.02	1410	62900
SS	OA	AB	SP.S	SA050	322.58	0.02	1460	62900
SS	OA	AB	SP.S	SA050	322.58	0.02	1500	62900
SS	OA	AB	SP.S	SA050	322.58	0.02	1550	62900
SS	OA	AB	SP.S	SA050	322.58	0.03	2060	62900
SS	OA	AB	SP.S	SA050	322.58	0.03	2130	62900
SS	OA	AB	SP.S	SA050	322.58	0.04	2210	62900
SS	OA	AB	SP.S	SA050	322.58	0.04	2340	62900
SS	OA	AB	SP.S	SA050	322.58	0.06	3600	62900
SS	OA	VRE	SP.F	SA100	645.16	0.09	7440	80500
SS	OA	VRE	SP.F	SA100	645.16	0.11	8580	80500
SS	OA	VRE	SP.F	SA100	645.16	0.11	8630	80500
SS	OA	VRE	SP.S	SA100	645.16	0.06	4860	80500
SS	OA	VRE	SP.S	SA100	645.16	0.06	5220	80500
SS	OA	VRE	SP.S	SA100	645.16	0.06	5090	80500
SS	OA	AB	SP.S	SA200	1290.32	0.01	603	62900
SS	OA	AB	SP.S	SA200	1290.32	0.01	616	62900
SS	OA	AB	SP.S	SA200	1290.32	0.01	675	62900
SS	OA	AB	SP.S	SA200	1290.32	0.01	713	62900
SS	OA	AB	SP.S	SA200	1290.32	0.01	724	62900
SS	OA	AB	SP.S	SA200	1290.32	0.01	832	62900
SS	OA	AB	SP.S	SA200	1290.32	0.01	864	62900
SS	OA	AB	SP.S	SA200	1290.32	0.01	909	62900
SS	OA	AB	SP.S	SA200	1290.32	0.02	1550	62900
SS	OA	AB	SP.S	SA200	1290.32	0.03	1850	62900
SS	OA	AB	SP.S	SA200	1290.32	0.03	1900	62900
SS	OA	AB	SP.S	SA200	1290.32	0.03	1910	62900
SS	OA	AB	SP.S	SA350	2258.06	0	98	62900
SS	OA	AB	SP.S	SA350	2258.06	0	108	62900
SS	OA	AB	SP.S	SA350	2258.06	0	118	62900
SS	OA	AB	SP.S	SA350	2258.06	0	118	62900
SS	OA	AB	SP.S	SA350	2258.06	0	167	62900
SS	OA	AB	SP.S	SA350	2258.06	0.01	323	62900
SS	OA	AB	SP.S	SA350	2258.06	0.01	382	62900
SS	OA	AB	SP.S	SA350	2258.06	0.01	392	62900
SS	OA	AB	SP.S	SA350	2258.06	0.01	402	62900
SS	OA	AB	SP.S	SA350	2258.06	0.01	441	62900
SS	OA	AB	SP.S	SA350	2258.06	0.01	451	62900
SS	OA	AB	SP.S	SA350	2258.06	0.01	743	62900
SS	OA	AB	SP.S	SA350	2258.06	0.01	790	62900
SS	OA	AB	SP.S	SA350	2258.06	0.01	808	62900
SS	OA	AB	SP.S	SA350	2258.06	0.01	865	62900
SS	OA	AB	SP.S	SA350	2258.06	0.02	968	62900
SS	OA	AB	SP.S	SA350	2258.06	0.02	1030	62900
SS	OA	KPC	SP.F	SA100	645.16	0.02	188	10500
SS	OA	KPC	SP.F	SA100	645.16	0.02	192	10500
SS	OA	KPC	SP.F	SA100	645.16	0.02	259	10500
SS	OA	KPC	SP.F	SA100	645.16	0.03	269	10500
SS	OA	KPC	SP.F	SA100	645.16	0.03	273	10500
SS	OA	KPC	SP.F	SA100	645.16	0.03	278	10500
SS	OA	KPC	SP.F	SA100	645.16	0.03	301	10500
SS	OA	KPC	SP.F	SA100	645.16	0.03	320	10500
SS	OA	KPC	SP.F	SA050	322.58	0.01	101	10500
SS	OA	KPC	SP.F	SA050	322.58	0.01	138	10500
SS	OA	KPC	SP.F	SA050	322.58	0.02	163	10500
SS	OA	KPC	SP.F	SA050	322.58	0.02	163	10500
SS	OA	KPC	SP.F	SA050	322.58	0.02	173	10500
SS	OA	KPC	SP.F	SA050	322.58	0.02	175	10500
SS	OA	KPC	SP.F	SA050	322.58	0.03	299	10500
SS	OA	KPC	SP.F	SA050	322.58	0.03	308	10500
SS	OA	KPC	SP.F	SA050	322.58	0.03	352	10500
SS	OA	KPC	SP.F	SA100	645.16	0.07	740	10500
SS	OA	KPC	SP.F	SA100	645.16	0.08	800	10500
SS	OA	KPC	SP.F	SA100	645.16	0.08	870	10500
SS	OA	KPC	SP.F	SA100	645.16	0.09	940	10500
SS	OA	KPC	SP.F	SA200	1290.32	0	46.2	10500
SS	OA	KPC	SP.F	SA200	1290.32	0.01	53.9	10500
SS	OA	KPC	SP.F	SA200	1290.32	0.01	69.3	10500
SS	OA	KPC	SP.F	SA200	1290.32	0.01	144	10500
SS	OA	KPC	SP.F	SA200	1290.32	0.01	152	10500
SS	OA	KPC	SP.F	SA200	1290.32	0.02	175	10500
SS	OA	KPC	SP.F	SA200	1290.32	0.03	289	10500
SS	OA	KPC	SP.F	SA200	1290.32	0.03	289	10500
SS	OA	KPC	SP.F	SA200	1290.32	0.04	403	10500
SS	OA	KPC	SP.F	SA350	2258.06	0	31.2	10500
SS	OA	KPC	SP.F	SA350	2258.06	0	31.6	10500
SS	OA	KPC	SP.F	SA350	2258.06	0	39	10500
SS	OA	KPC	SP.F	SA350	2258.06	0.01	54.6	10500
SS	OA	KPC	SP.F	SA350	2258.06	0.01	54.6	10500
SS	OA	KPC	SP.F	SA350	2258.06	0.01	54.6	10500
SS	OA	KPC	SP.F	SA350	2258.06	0.01	62.4	10500
SS	OA	KPC	SP.F	SA350	2258.06	0.01	70.2	10500
SS	OA	KPC	SP.F	SA350	2258.06	0.01	70.2	10500
SS	OA	KPC	SP.F	SA350	2258.06	0.01	94.8	10500
SS	OA	KPC	SP.F	SA350	2258.06	0.01	111	10500
SS	OA	KPC	SP.F	SA350	2258.06	0.02	166	10500
SS	OA	KPC	SP.S	SA050	322.58	0	175	283000
SS	OA	KPC	SP.S	SA050	322.58	0	161	283000
SS	OA	KPC	SP.S	SA050	322.58	0	292	283000
SS	OA	KPC	SP.S	SA050	322.58	0	109	283000
SS	OA	KPC	SP.S	SA050	322.58	0	109	283000
SS	OA	KPC	SP.S	SA050	322.58	0	143	283000
SS	OA	KPC	SP.S	SA050	322.58	0	125	283000
SS	OA	KPC	SP.S	SA050	322.58	0	164	283000
SS	OA	KPC	SP.S	SA050	322.58	0	172	283000
SS	OA	KPC	SP.S	SA100	645.16	0	774	283000
SS	OA	KPC	SP.S	SA100	645.16	0	642	283000
SS	OA	KPC	SP.S	SA100	645.16	0	704	283000
SS	OA	KPC	SP.S	SA100	645.16	0	590	283000
SS	OA	KPC	SP.S	SA100	645.16	0	581	283000
SS	OA	KPC	SP.S	SA100	645.16	0	581	283000
SS	OA	KPC	SP.S	SA100	645.16	0	428	283000
SS	OA	KPC	SP.S	SA100	645.16	0	428	283000
SS	OA	KPC	SP.S	SA100	645.16	0	653	283000
SS	OA	KPC	SP.S	SA100	645.16	0	682	283000
SS	OA	KPC	SP.S	SA100	645.16	0	662	283000
SS	OA	KPC	SP.S	SA100	645.16	0	710	283000
SS	OA	KPC	SP.S	SA200	1290.32	0	180	283000
SS	OA	KPC	SP.S	SA200	1290.32	0	165	283000
SS	OA	KPC	SP.S	SA200	1290.32	0	135	283000
SS	OA	KPC	SP.S	SA200	1290.32	0	308	283000
SS	OA	KPC	SP.S	SA200	1290.32	0	450	283000
SS	OA	KPC	SP.S	SA200	1290.32	0	353	283000
SS	OA	KPC	SP.S	SA200	1290.32	0	428	283000
SS	OA	KPC	SP.S	SA200	1290.32	0	111	283000
SS	OA	KPC	SP.S	SA350	2258.06	0	119	283000
SS	OA	KPC	SP.S	SA350	2258.06	0	142	283000
SS	OA	KPC	SP.S	SA350	2258.06	0	126	283000
SS	OA	KPC	SP.S	SA350	2258.06	0	127	283000
SS	OA	KPC	SP.S	SA350	2258.06	0	114	283000
SS	OA	KPC	SP.S	SA350	2258.06	0	93.8	283000
SS	OA	KPC	SP.S	SA350	2258.06	0	73.7	283000
SS	OA	KPC	SP.S	SA350	2258.06	0	37.5	283000
SS	OA	KPC	SP.S	SA350	2258.06	0	45	283000
SS	OA	KPC	SP.S	SA350	2258.06	0	7.5	283000
SS	OA	KPC	SP.S	SA350	2258.06	0	37.5	283000
SS	OA	KPC	SP.S	SA200	1290.32	0.06	1650	27500
SS	OA	KPC	SP.S	SA200	1290.32	0.05	1350	27500
SS	OA	KPC	SP.S	SA200	1290.32	0.07	1950	27500
SS	OA	MRSA	SP.S	SA350	2258.06	0.03	605	21200
SS	OA	MRSA	SP.S	SA350	2258.06	0.04	880	21200
SS	OA	MRSA	SP.S	SA350	2258.06	0.05	990	21200

## Sheet: Key
Key	Descritpion
SUR	Surface Type
SS	Stainless Steel
EXP	Experiment
OA	"Optimal Area" data from the experiment set focused on the recovery of SP samplings over different sampling area sizes
VS	"Versus" data from the experiment set comparing optimized SP samplings and WT sampling
SA.ID	Surface Area Identification - different sizes of coupons
SA050	Coupon surface area of 50 in^2
SA100	Coupon surface area of 100 in^2, this is also the reccomended size for the WT method
SA200	Coupon surface area of 200 in^2
SA350	Coupon surface area of 350 in^2
STICK	what part of the sampling tool was used to sample
SP.S	Use of the edge (smallest side of the sampling tool) for sampling
SP.F	Use of the face (largestest side of the sampling tool) for sampling
WT	Use of the full sampling tool, the standard CDC "whole tool" method over a 100 in^2
CMSQ	Centermeters squared, the conversion of SA.ID from in to cm
PR.REC	Percent recovery, calculated by NUM/DEN
NUM	Numerator - the calculated CFU of recovery from a plate
DEN	Denominator - the calculated CFU of the inoculum deposited on a surface area
